# Supplementary material for: Bis(acridine-κN)dibromidoplatinum(II)
Source: Acta Crystallogr Sect E Struct Rep Online. 2010 Aug 21;66(Pt 9):m1142. doi: 10.1107/S160053681003309X (PMC3007929; doi:10.1107/S160053681003309X)
Supplement: Supplementary file 1 [file e-66-m1142-sup1.cif]

##############################################################################
###                                                                        ###
###        Electronic paper (Acta Crystallographica Section E)             ###
###                                                                        ###
##############################################################################
#                                                                            #
# This CIF contains the data in a paper accepted for publication in Acta     #
# Crystallographica Section E. It conforms to the requirements of Notes      #
# for Authors for Section E, and has been peer reviewed under the auspices   #
# of the IUCr Commission on Journals.                                        #
#                                                                            #
# Full details of the Crystallographic Information File format               #
# are given in the paper "The Crystallographic Information File (CIF):       #
# a New Standard Archive File for Crystallography" by S. R. Hall, F. H.      #
# Allen and I. D. Brown [Acta Cryst. (1991), A47, 655-685].                  #
#                                                                            #
# The current version of the core CIF dictionary is obtainable from          #
# ftp://ftp.iucr.org/pub/cif_core.dic. The current version number is 2.4.    #
#                                                                            #
# Software is freely available for graphical display of the structure(s) in  #
# this CIF.  For information consult the CIF home page http://www.iucr.org/  #
# cif/home.html                                                              #
#                                                                            #
# This file may be used for bona fide research purposes within the           #
# scientific community so long as proper attribution is given to the journal # 
# article from which it was obtained.                                        #
#                                                                            #
##############################################################################
                                             
data_global
_audit_creation_method     SHELXL-97
_journal_date_recd_electronic     2010-08-07
_journal_date_accepted     2010-08-17
_journal_name_full     'Acta Crystallographica, Section E'
_journal_year     2010
_journal_volume     66
_journal_issue      9
_journal_page_first     m1142
_journal_page_last     m1142
_journal_paper_category     QM
_journal_coeditor_code     HY2340
_publ_contact_author_name     'Dr. Kwang Ha'
_publ_contact_author_address
; School of Applied Chemical Engineering
  The Research Institute of Catalysis
  Chonnam National University
  Gwangju 500-757
  Republic of Korea
;
_publ_contact_author_email     hakwang@chonnam.ac.kr
_publ_contact_author_fax     '82 62 530 1909'
_publ_contact_author_phone     '82 62 530 1901'
_publ_section_title
;
Bis(acridine-\k<i>N</i>)dibromidoplatinum(II)
;
loop_
    _publ_author_name
    _publ_author_footnote
    _publ_author_address
    'Ha, Kwang' .
; School of Applied Chemical Engineering
  The Research Institute of Catalysis
  Chonnam National University
  Gwangju 500-757
  Republic of Korea
;
data_I
_chemical_name_systematic
;
Bis(acridine-\k<i>N</i>)dibromidoplatinum(II)
;
_chemical_name_common     ?
_chemical_formula_moiety     'C26 H18 Br2 N2 Pt'
_chemical_formula_sum     'C26 H18 Br2 N2 Pt'
_chemical_formula_structural     ?
_chemical_formula_analytical     ?
_chemical_formula_iupac     '[Pt Br2 (C13 H9 N)2]'
_chemical_formula_weight     713.33
_chemical_melting_point     ?
_symmetry_cell_setting     monoclinic
_symmetry_space_group_name_H-M     'C 2/c'
_symmetry_space_group_name_Hall     '-C 2yc'
loop_
    _symmetry_equiv_pos_as_xyz
    'x, y, z'
    '-x, y, -z+1/2'
    'x+1/2, y+1/2, z'
    '-x+1/2, y+1/2, -z+1/2'
    '-x, -y, -z'
    'x, -y, z-1/2'
    '-x+1/2, -y+1/2, -z'
    'x+1/2, -y+1/2, z-1/2'
_cell_length_a     16.0256(9)
_cell_length_b     8.6845(5)
_cell_length_c     17.0646(10)
_cell_angle_alpha     90.00
_cell_angle_beta     115.0170(10)
_cell_angle_gamma     90.00
_cell_volume     2152.1(2)
_cell_formula_units_Z     4
_cell_measurement_reflns_used     3125
_cell_measurement_theta_min     2.73
_cell_measurement_theta_max     25.97
_cell_measurement_temperature     200(2)
_exptl_crystal_description     'rod'
_exptl_crystal_colour     'yellow'
_exptl_crystal_size_max     0.35
_exptl_crystal_size_mid     0.06
_exptl_crystal_size_min     0.04
_exptl_crystal_density_diffrn     2.202
_exptl_crystal_density_meas     ?
_exptl_crystal_density_method     'not measured'
_exptl_crystal_F_000     1344
_exptl_absorpt_coefficient_mu     10.250
_exptl_absorpt_correction_type     multi-scan
_exptl_absorpt_process_details     '(SADABS; Bruker, 2001)'
_exptl_absorpt_correction_T_min     0.601
_exptl_absorpt_correction_T_max     1.000
_diffrn_ambient_temperature     200(2)
_diffrn_radiation_type     MoK\a
_diffrn_radiation_wavelength     0.71073
_diffrn_radiation_source     'fine-focus sealed tube'
_diffrn_radiation_monochromator     graphite
_diffrn_measurement_device_type     'Bruker SMART 1000 CCD'
_diffrn_measurement_method     '\f and \w scans'
_diffrn_detector_area_resol_mean     ?
_diffrn_reflns_number     6467
_diffrn_reflns_av_R_equivalents     0.0475
_diffrn_reflns_av_sigmaI/netI     0.0556
_diffrn_reflns_theta_min     2.63
_diffrn_reflns_theta_max     26.00
_diffrn_reflns_theta_full     26.00
_diffrn_measured_fraction_theta_max     0.991
_diffrn_measured_fraction_theta_full     0.991
_diffrn_reflns_limit_h_min     -19
_diffrn_reflns_limit_h_max     19
_diffrn_reflns_limit_k_min     -10
_diffrn_reflns_limit_k_max     10
_diffrn_reflns_limit_l_min     -14
_diffrn_reflns_limit_l_max     21
_diffrn_standards_number     ?
_diffrn_standards_interval_count     ?
_diffrn_standards_interval_time     ?
_diffrn_standards_decay_%     ?
_reflns_number_total     2091
_reflns_number_gt     1672
_reflns_threshold_expression     I>2\s(I)
_refine_ls_structure_factor_coef     Fsqd
_refine_ls_matrix_type     full
_refine_ls_R_factor_all     0.0469
_refine_ls_R_factor_gt     0.0313
_refine_ls_wR_factor_gt     0.0623
_refine_ls_wR_factor_ref     0.0698
_refine_ls_goodness_of_fit_ref     0.996
_refine_ls_restrained_S_all     0.996
_refine_ls_number_reflns     2091
_refine_ls_number_parameters     142
_refine_ls_number_restraints     0
_refine_ls_hydrogen_treatment     constr
_refine_ls_weighting_scheme     calc
_refine_ls_weighting_details
                 'calc w=1/[\s^2^(Fo^2^)+(0.0286P)^2^] where P=(Fo^2^+2Fc^2^)/3'
_atom_sites_solution_hydrogens     geom
_atom_sites_solution_primary     direct
_atom_sites_solution_secondary     difmap
_refine_ls_shift/su_max     0.000
_refine_ls_shift/su_mean     0.000
_refine_diff_density_max     2.190
_refine_diff_density_min     -0.915
_refine_ls_extinction_method     none
_refine_ls_extinction_coef     ?
loop_
    _atom_type_symbol
    _atom_type_description
    _atom_type_scat_dispersion_real
    _atom_type_scat_dispersion_imag
    _atom_type_scat_source
    'C' 'C' 0.0033 0.0016
                         'International Tables Vol C Tables 4.2.6.8 and 6.1.1.4'
    'H' 'H' 0.0000 0.0000
                         'International Tables Vol C Tables 4.2.6.8 and 6.1.1.4'
    'Br' 'Br' -0.2901 2.4595
                         'International Tables Vol C Tables 4.2.6.8 and 6.1.1.4'
    'N' 'N' 0.0061 0.0033
                         'International Tables Vol C Tables 4.2.6.8 and 6.1.1.4'
    'Pt' 'Pt' -1.7033 8.3905
                         'International Tables Vol C Tables 4.2.6.8 and 6.1.1.4'
_computing_data_collection     'SMART (Bruker, 2007)'
_computing_cell_refinement     'SAINT (Bruker, 2007)'
_computing_data_reduction     'SAINT (Bruker, 2007)'
_computing_structure_solution     'SHELXS97 (Sheldrick, 2008)'
_computing_structure_refinement     'SHELXL97 (Sheldrick, 2008)'
_computing_molecular_graphics
                              'ORTEP-3 (Farrugia, 1997) and PLATON (Spek, 2009)'
_computing_publication_material     'SHELXL97 (Sheldrick, 2008)'
loop_
    _atom_site_type_symbol
    _atom_site_label
    _atom_site_fract_x
    _atom_site_fract_y
    _atom_site_fract_z
    _atom_site_U_iso_or_equiv
    _atom_site_adp_type
    _atom_site_calc_flag
    _atom_site_refinement_flags
    _atom_site_occupancy
    _atom_site_disorder_assembly
    _atom_site_disorder_group
    Pt Pt1 0.5000 0.5000 0.5000 0.02062(12) Uani d S 1 . .
    Br Br1 0.51478(4) 0.44407(8) 0.36640(5) 0.03216(18) Uani d . 1 . .
    N N1 0.3748(3) 0.3887(5) 0.4493(3) 0.0218(11) Uani d . 1 . .
    C C1 0.3686(4) 0.2391(6) 0.4712(4) 0.0215(13) Uani d . 1 . .
    C C2 0.4437(4) 0.1654(6) 0.5371(4) 0.0267(15) Uani d . 1 . .
    H H2 0.4997 0.2201 0.5666 0.032 Uiso calc R 1 . .
    C C3 0.4373(4) 0.0170(6) 0.5592(5) 0.0326(16) Uani d . 1 . .
    H H3 0.4891 -0.0305 0.6036 0.039 Uiso calc R 1 . .
    C C4 0.3550(4) -0.0683(7) 0.5172(4) 0.0299(15) Uani d . 1 . .
    H H4 0.3519 -0.1725 0.5328 0.036 Uiso calc R 1 . .
    C C5 0.2809(4) -0.0004(6) 0.4549(5) 0.0300(15) Uani d . 1 . .
    H H5 0.2252 -0.0569 0.4275 0.036 Uiso calc R 1 . .
    C C6 0.2850(4) 0.1547(7) 0.4295(4) 0.0256(14) Uani d . 1 . .
    C C7 0.2099(4) 0.2251(6) 0.3653(4) 0.0243(14) Uani d . 1 . .
    H H7 0.1546 0.1688 0.3358 0.029 Uiso calc R 1 . .
    C C8 0.2149(4) 0.3780(7) 0.3437(4) 0.0232(14) Uani d . 1 . .
    C C9 0.1382(4) 0.4572(7) 0.2798(5) 0.0339(17) Uani d . 1 . .
    H H9 0.0824 0.4031 0.2483 0.041 Uiso calc R 1 . .
    C C10 0.1441(4) 0.6080(7) 0.2638(4) 0.0334(16) Uani d . 1 . .
    H H10 0.0921 0.6598 0.2220 0.040 Uiso calc R 1 . .
    C C11 0.2273(4) 0.6896(7) 0.3088(5) 0.0347(16) Uani d . 1 . .
    H H11 0.2305 0.7956 0.2968 0.042 Uiso calc R 1 . .
    C C12 0.3023(4) 0.6182(7) 0.3687(4) 0.0283(15) Uani d . 1 . .
    H H12 0.3574 0.6750 0.3984 0.034 Uiso calc R 1 . .
    C C13 0.2995(4) 0.4596(6) 0.3878(4) 0.0232(14) Uani d . 1 . .
loop_
    _atom_site_aniso_label
    _atom_site_aniso_U_11
    _atom_site_aniso_U_22
    _atom_site_aniso_U_33
    _atom_site_aniso_U_12
    _atom_site_aniso_U_13
    _atom_site_aniso_U_23
    Pt1 0.01485(17) 0.02395(18) 0.0197(2) -0.00426(13) 0.00406(14) -0.00171(15)
    Br1 0.0278(3) 0.0431(4) 0.0263(4) -0.0104(3) 0.0121(3) -0.0085(3)
    N1 0.017(2) 0.024(3) 0.023(3) -0.0023(19) 0.007(2) -0.004(2)
    C1 0.019(3) 0.026(3) 0.020(4) 0.001(2) 0.009(3) -0.002(3)
    C2 0.022(3) 0.030(3) 0.024(4) -0.005(3) 0.005(3) -0.002(3)
    C3 0.029(3) 0.033(4) 0.033(4) 0.004(3) 0.011(3) 0.002(3)
    C4 0.034(4) 0.024(3) 0.034(4) -0.003(3) 0.016(3) 0.000(3)
    C5 0.031(3) 0.030(3) 0.035(4) -0.005(3) 0.020(3) -0.003(3)
    C6 0.021(3) 0.030(3) 0.028(4) -0.001(3) 0.012(3) -0.004(3)
    C7 0.015(3) 0.032(3) 0.024(4) -0.005(2) 0.005(3) -0.004(3)
    C8 0.017(3) 0.031(3) 0.020(4) 0.002(2) 0.006(3) -0.004(3)
    C9 0.022(3) 0.039(4) 0.032(4) 0.002(3) 0.003(3) -0.002(3)
    C10 0.028(4) 0.044(4) 0.022(4) 0.004(3) 0.004(3) 0.005(3)
    C11 0.039(4) 0.033(4) 0.028(4) 0.000(3) 0.010(3) 0.003(3)
    C12 0.019(3) 0.033(3) 0.027(4) -0.003(3) 0.003(3) 0.004(3)
    C13 0.016(3) 0.030(4) 0.020(4) -0.005(2) 0.005(3) -0.006(3)
loop_
    _geom_bond_atom_site_label_1
    _geom_bond_atom_site_label_2
    _geom_bond_site_symmetry_2
    _geom_bond_distance
    _geom_bond_publ_flag
    Pt1 N1 . 2.058(4) yes
    Pt1 Br1 . 2.4385(7) yes
    N1 C13 . 1.366(7) ?
    N1 C1 . 1.367(7) ?
    C1 C2 . 1.406(8) ?
    C1 C6 . 1.426(7) ?
    C2 C3 . 1.359(8) ?
    C2 H2 . 0.9500 ?
    C3 C4 . 1.415(9) ?
    C3 H3 . 0.9500 ?
    C4 C5 . 1.349(9) ?
    C4 H4 . 0.9500 ?
    C5 C6 . 1.425(8) ?
    C5 H5 . 0.9500 ?
    C6 C7 . 1.380(8) ?
    C7 C8 . 1.389(8) ?
    C7 H7 . 0.9500 ?
    C8 C9 . 1.428(8) ?
    C8 C13 . 1.430(7) ?
    C9 C10 . 1.349(9) ?
    C9 H9 . 0.9500 ?
    C10 C11 . 1.415(8) ?
    C10 H10 . 0.9500 ?
    C11 C12 . 1.355(8) ?
    C11 H11 . 0.9500 ?
    C12 C13 . 1.420(8) ?
    C12 H12 . 0.9500 ?
loop_
    _geom_angle_atom_site_label_1
    _geom_angle_atom_site_label_2
    _geom_angle_atom_site_label_3
    _geom_angle_site_symmetry_1
    _geom_angle_site_symmetry_3
    _geom_angle
    _geom_angle_publ_flag
    N1 Pt1 N1 . 5_666 180.00(16) ?
    N1 Pt1 Br1 . 5_666 91.35(14) ?
    N1 Pt1 Br1 5_666 5_666 88.65(14) ?
    N1 Pt1 Br1 . . 88.65(14) ?
    N1 Pt1 Br1 5_666 . 91.35(14) ?
    Br1 Pt1 Br1 5_666 . 180.0 ?
    C13 N1 C1 . . 119.7(5) ?
    C13 N1 Pt1 . . 119.9(4) ?
    C1 N1 Pt1 . . 120.1(4) ?
    N1 C1 C2 . . 120.9(5) ?
    N1 C1 C6 . . 120.9(5) ?
    C2 C1 C6 . . 118.1(5) ?
    C3 C2 C1 . . 120.9(6) ?
    C3 C2 H2 . . 119.5 ?
    C1 C2 H2 . . 119.5 ?
    C2 C3 C4 . . 121.3(6) ?
    C2 C3 H3 . . 119.3 ?
    C4 C3 H3 . . 119.3 ?
    C5 C4 C3 . . 119.4(6) ?
    C5 C4 H4 . . 120.3 ?
    C3 C4 H4 . . 120.3 ?
    C4 C5 C6 . . 121.0(6) ?
    C4 C5 H5 . . 119.5 ?
    C6 C5 H5 . . 119.5 ?
    C7 C6 C5 . . 121.6(5) ?
    C7 C6 C1 . . 119.2(5) ?
    C5 C6 C1 . . 119.2(5) ?
    C6 C7 C8 . . 120.3(5) ?
    C6 C7 H7 . . 119.8 ?
    C8 C7 H7 . . 119.8 ?
    C7 C8 C9 . . 122.4(5) ?
    C7 C8 C13 . . 118.8(5) ?
    C9 C8 C13 . . 118.8(5) ?
    C10 C9 C8 . . 120.7(6) ?
    C10 C9 H9 . . 119.7 ?
    C8 C9 H9 . . 119.7 ?
    C9 C10 C11 . . 120.4(6) ?
    C9 C10 H10 . . 119.8 ?
    C11 C10 H10 . . 119.8 ?
    C12 C11 C10 . . 120.8(6) ?
    C12 C11 H11 . . 119.6 ?
    C10 C11 H11 . . 119.6 ?
    C11 C12 C13 . . 120.9(5) ?
    C11 C12 H12 . . 119.6 ?
    C13 C12 H12 . . 119.6 ?
    N1 C13 C12 . . 120.7(5) ?
    N1 C13 C8 . . 120.9(5) ?
    C12 C13 C8 . . 118.3(5) ?
loop_
    _geom_torsion_atom_site_label_1
    _geom_torsion_atom_site_label_2
    _geom_torsion_atom_site_label_3
    _geom_torsion_atom_site_label_4
    _geom_torsion_site_symmetry_1
    _geom_torsion_site_symmetry_2
    _geom_torsion_site_symmetry_3
    _geom_torsion_site_symmetry_4
    _geom_torsion
    _geom_torsion_publ_flag
    Br1 Pt1 N1 C13 5_666 . . . 104.3(4) ?
    Br1 Pt1 N1 C13 . . . . -75.7(4) ?
    Br1 Pt1 N1 C1 5_666 . . . -81.7(4) ?
    Br1 Pt1 N1 C1 . . . . 98.3(4) ?
    C13 N1 C1 C2 . . . . -177.0(6) ?
    Pt1 N1 C1 C2 . . . . 8.9(8) ?
    C13 N1 C1 C6 . . . . 1.2(8) ?
    Pt1 N1 C1 C6 . . . . -172.8(4) ?
    N1 C1 C2 C3 . . . . 179.6(6) ?
    C6 C1 C2 C3 . . . . 1.3(9) ?
    C1 C2 C3 C4 . . . . -0.4(10) ?
    C2 C3 C4 C5 . . . . -1.0(10) ?
    C3 C4 C5 C6 . . . . 1.3(10) ?
    C4 C5 C6 C7 . . . . 179.5(6) ?
    C4 C5 C6 C1 . . . . -0.4(10) ?
    N1 C1 C6 C7 . . . . 0.9(9) ?
    C2 C1 C6 C7 . . . . 179.2(6) ?
    N1 C1 C6 C5 . . . . -179.2(6) ?
    C2 C1 C6 C5 . . . . -0.9(9) ?
    C5 C6 C7 C8 . . . . 178.0(6) ?
    C1 C6 C7 C8 . . . . -2.1(9) ?
    C6 C7 C8 C9 . . . . -177.9(6) ?
    C6 C7 C8 C13 . . . . 1.2(9) ?
    C7 C8 C9 C10 . . . . 176.4(6) ?
    C13 C8 C9 C10 . . . . -2.7(10) ?
    C8 C9 C10 C11 . . . . 1.4(10) ?
    C9 C10 C11 C12 . . . . -0.1(11) ?
    C10 C11 C12 C13 . . . . 0.2(10) ?
    C1 N1 C13 C12 . . . . 175.2(6) ?
    Pt1 N1 C13 C12 . . . . -10.8(8) ?
    C1 N1 C13 C8 . . . . -2.1(9) ?
    Pt1 N1 C13 C8 . . . . 171.9(4) ?
    C11 C12 C13 N1 . . . . -178.9(6) ?
    C11 C12 C13 C8 . . . . -1.5(9) ?
    C7 C8 C13 N1 . . . . 1.0(9) ?
    C9 C8 C13 N1 . . . . -179.9(6) ?
    C7 C8 C13 C12 . . . . -176.4(6) ?
    C9 C8 C13 C12 . . . . 2.7(9) ?
