# Supplementary material for: Bis(acridine-κN)dibromidoplatinum(II)
Source: Acta Crystallogr Sect E Struct Rep Online. 2010 Aug 21;66(Pt 9):m1142. doi: 10.1107/S160053681003309X (PMC3007929; doi:10.1107/S160053681003309X)
Supplement: Supplementary file 2 [file e-66-m1142-Isup2.hkl]

# 
# h,k,l, Fc-squared, Fo-squared, sigma(Fo-squared) and status flag 
# 
data_I
_shelx_title ' [PtBr2(acr)2]' 
_shelx_refln_list_code          4 
_shelx_F_calc_maximum      529.14 
_exptl_crystal_F_000      1344.00 
_reflns_d_resolution_high  0.8106 
 
loop_ 
 _symmetry_equiv_pos_as_xyz 
 'x, y, z' 
 '-x, y, -z+1/2' 
 'x+1/2, y+1/2, z' 
 '-x+1/2, y+1/2, -z+1/2' 
 '-x, -y, -z' 
 'x, -y, z-1/2' 
 '-x+1/2, -y+1/2, -z' 
 'x+1/2, -y+1/2, z-1/2' 
 
_cell_length_a    16.0256 
_cell_length_b     8.6845 
_cell_length_c    17.0646 
_cell_angle_alpha  90.000 
_cell_angle_beta  115.017 
_cell_angle_gamma  90.000 
 
_shelx_F_squared_multiplier     1.000 
 
loop_ 
 _refln_index_h 
 _refln_index_k 
 _refln_index_l 
 _refln_F_squared_calc 
 _refln_F_squared_meas 
 _refln_F_squared_sigma 
 _refln_observed_status 
   2   0   0   103283.16   118891.07   3617.79 o 
   4   0   0   214136.59   230179.58   3706.56 o 
   6   0   0   173466.78   176877.77   3000.11 o 
   8   0   0   121469.34   123698.09   2291.17 o 
  10   0   0    73042.53    72186.00   2124.51 o 
  12   0   0    14561.82    13561.55    871.86 o 
  14   0   0    61272.84    57968.73   3516.13 o 
  16   0   0    16265.47    14654.24   1155.91 o 
   1   1   0   181175.94   195275.92   2414.02 o 
   3   1   0   279990.50   302486.75   3380.06 o 
   5   1   0   194052.55   205260.97   2668.81 o 
   7   1   0   135682.23   138540.58   1964.58 o 
   9   1   0    93476.51    95249.57   1355.38 o 
  11   1   0    84991.18    85544.40   1752.07 o 
  13   1   0    18405.83    18776.97    761.96 o 
  15   1   0    20790.37    21244.91   1040.36 o 
  17   1   0    12813.25    11285.57    828.33 o 
   0   2   0   254846.98   274732.03   5504.88 o 
   2   2   0   208148.16   222386.75   2787.32 o 
   4   2   0   142282.89   149073.67   1808.64 o 
   6   2   0   133467.80   139002.83   1955.31 o 
   8   2   0    79761.20    78201.24   1293.04 o 
  10   2   0    55324.78    55245.69   1077.53 o 
  12   2   0    40043.53    38051.48   1068.03 o 
  14   2   0    27428.74    26731.24   1144.37 o 
  16   2   0    16499.78    16558.99    968.12 o 
   1   3   0   118640.59   123248.16   1923.40 o 
   3   3   0   119496.31   122282.47   1922.75 o 
   5   3   0   113170.23   117127.66   1536.70 o 
   7   3   0    54932.02    51963.23    864.95 o 
   9   3   0    57261.00    57263.77   1083.33 o 
  11   3   0    36480.75    38388.89   1037.88 o 
  13   3   0    27891.11    26796.48   1118.07 o 
  15   3   0    16009.03    14877.68    905.68 o 
  17   3   0    11648.27     9806.67   1446.84 o 
   0   4   0    56156.93    54708.04   1525.52 o 
   2   4   0    69912.43    70897.23   1110.79 o 
   4   4   0    67747.12    65999.84   1111.11 o 
   6   4   0    44525.49    43732.19    908.56 o 
   8   4   0    38864.03    38352.43    751.03 o 
  10   4   0    31002.68    31327.61    919.93 o 
  12   4   0    27077.05    27856.54   1655.96 o 
  14   4   0    19634.39    19728.71   3281.29 o 
  16   4   0    13920.15    15698.41   2066.52 o 
   1   5   0    20173.40    19652.74    518.05 o 
   3   5   0    27893.94    27975.89    560.39 o 
   5   5   0    29426.57    29159.66    692.26 o 
   7   5   0    31644.67    29710.27    936.00 o 
   9   5   0    20266.08    19981.67    748.43 o 
  11   5   0    22151.64    23014.74   1012.97 o 
  13   5   0    18069.86    19113.48   1872.56 o 
  15   5   0    11562.60    12039.04   1119.11 o 
   0   6   0    14676.78    15186.75    746.38 o 
   2   6   0    13000.35    13080.84    390.13 o 
   4   6   0    26993.21    26916.97    732.91 o 
   6   6   0     6744.75     6126.41    465.49 o 
   8   6   0     7113.02     7004.19    471.89 o 
  10   6   0    13298.36    13247.82    669.31 o 
  12   6   0    13402.96    13207.70    827.38 o 
  14   6   0    11507.18    12203.48   1108.88 o 
   1   7   0     5163.64     5687.46    419.51 o 
   3   7   0     5402.72     5729.60    294.08 o 
   5   7   0     3113.34     3101.60    352.72 o 
   7   7   0    18209.15    16823.04    727.15 o 
   9   7   0     6441.07     6269.50    486.40 o 
  11   7   0     9295.24     9337.24    702.73 o 
  13   7   0     7618.97     8363.97    997.20 o 
   0   8   0     6354.92     6438.87    667.94 o 
   2   8   0     2295.93     2081.73    252.67 o 
   4   8   0     3547.93     3453.70    491.65 o 
   6   8   0     3849.62     3916.18    546.13 o 
   8   8   0     4673.89     4368.80    479.46 o 
  10   8   0     7652.79     8822.68    781.07 o 
   1   9   0     3660.45     3672.47    529.67 o 
   3   9   0     1965.63     2385.73    448.57 o 
   5   9   0     2694.14     2547.57    480.12 o 
   7   9   0     3478.50     4325.44    600.30 o 
   9   9   0     3550.42     3503.98   2447.36 o 
   0  10   0     2445.90     3537.64   1043.86 o 
   2  10   0     2203.30     2121.78    591.15 o 
   4  10   0     3092.37     1888.96   1332.26 o 
   6  10   0     1914.36     1085.64    317.12 o 
 -17   1   1      534.51      292.53    332.58 o 
 -15   1   1      179.14      151.71    221.52 o 
 -13   1   1     7022.80     7045.97    486.75 o 
 -11   1   1       77.71      -20.22    134.50 o 
  -9   1   1     3334.76     3553.81    182.98 o 
  -7   1   1    10323.44    10856.69    336.88 o 
  -5   1   1      847.73      969.20    109.58 o 
  -3   1   1     1306.65     1409.71     94.68 o 
  -1   1   1      504.28      642.45     52.16 o 
   1   1   1    22681.00    24963.52    547.38 o 
   3   1   1     4140.51     4321.33    175.00 o 
   5   1   1       83.24      201.70     78.45 o 
   7   1   1      404.91      486.28    105.03 o 
   9   1   1        2.56      -70.49     75.96 o 
  11   1   1       17.17       47.11    114.51 o 
  13   1   1     1968.03     1891.20    311.28 o 
  15   1   1      860.24      992.10    342.95 o 
  17   1   1      115.78       -8.54    376.40 o 
 -16   2   1     1421.87     1190.27    398.85 o 
 -14   2   1     1914.50     1897.85    608.68 o 
 -12   2   1     3184.57     3631.03    359.08 o 
 -10   2   1     5963.99     6319.31    391.37 o 
  -8   2   1     6214.05     6028.84    283.36 o 
  -6   2   1    37896.21    40374.26    672.00 o 
  -4   2   1    19699.94    19918.09    451.69 o 
  -2   2   1    23091.95    24050.04    446.35 o 
   0   2   1     6773.90     6573.63    181.13 o 
   2   2   1    19003.45    19427.70    532.97 o 
   4   2   1     1689.15     1706.64    123.64 o 
   6   2   1     5404.89     6473.81    257.71 o 
   8   2   1      573.94      585.26    120.37 o 
  10   2   1       25.33      -42.96    106.98 o 
  12   2   1      792.90      845.25    282.43 o 
  14   2   1     1086.07      894.50    331.87 o 
  16   2   1      674.18      352.07    404.45 o 
 -17   3   1     1302.56      225.58    378.52 o 
 -15   3   1     4336.56     3689.86    539.78 o 
 -13   3   1     4925.60     5741.72    569.20 o 
 -11   3   1     8952.58     8775.45    445.82 o 
  -9   3   1    16425.45    16675.41    510.95 o 
  -7   3   1    27600.15    27578.51    570.03 o 
  -5   3   1    15101.89    14131.63    357.70 o 
  -3   3   1    23355.49    24068.64    507.21 o 
  -1   3   1    26179.89    27577.23    524.95 o 
   1   3   1    11555.90    11442.07    357.65 o 
   3   3   1     5675.30     5810.67    197.32 o 
   5   3   1     5013.19     5185.14    213.31 o 
   7   3   1      349.29      371.83     99.16 o 
   9   3   1      571.87      648.07    128.78 o 
  11   3   1      460.58      601.57    201.67 o 
  13   3   1     1423.07     1590.27    358.17 o 
  15   3   1     2215.47     1960.62    418.11 o 
 -16   4   1     1381.86      527.74    486.32 o 
 -14   4   1     9272.08     7521.22    898.47 o 
 -12   4   1     6813.98     6940.74    470.42 o 
 -10   4   1    12875.79    13444.64    623.57 o 
  -8   4   1    15942.56    16185.12    455.31 o 
  -6   4   1    21277.43    20086.12    479.05 o 
  -4   4   1    28233.07    27313.71    607.63 o 
  -2   4   1     3687.38     3180.54    174.09 o 
   0   4   1    36556.41    37218.80    677.64 o 
   2   4   1     9503.58     9165.92    460.52 o 
   4   4   1     4028.99     4055.12    240.47 o 
   6   4   1      237.63      266.87     83.22 o 
   8   4   1      233.38       80.18    125.21 o 
  10   4   1       38.86        4.91    152.64 o 
  12   4   1     3147.15     3807.03    481.63 o 
  14   4   1     1601.77     1375.22    632.44 o 
  16   4   1     1490.78     1445.88    553.29 o 
 -15   5   1     3937.00     3015.83    695.54 o 
 -13   5   1     4015.30     4717.49    771.31 o 
 -11   5   1     8994.56     9390.59    642.74 o 
  -9   5   1    13138.80    12724.23    582.93 o 
  -7   5   1    11724.42    11730.53    447.92 o 
  -5   5   1    23572.55    23328.80    761.77 o 
  -3   5   1    18760.02    18593.20    445.82 o 
  -1   5   1    11348.50    11064.16    360.30 o 
   1   5   1     7711.45     7312.72    526.01 o 
   3   5   1     4958.56     4964.35    237.01 o 
   5   5   1     1792.39     1620.81    183.40 o 
   7   5   1       20.60      -28.87    135.01 o 
   9   5   1      320.17      400.08    228.92 o 
  11   5   1       11.50     -139.40    204.60 o 
  13   5   1     1627.82     1142.80    480.27 o 
  15   5   1     1523.92     1742.45    576.59 o 
 -14   6   1     2920.22     1973.20    643.96 o 
 -12   6   1     3949.59     3695.30    529.02 o 
 -10   6   1     5022.50     4721.48    463.64 o 
  -8   6   1    10597.17    10487.64    553.48 o 
  -6   6   1     4668.05     4703.45    311.67 o 
  -4   6   1    12325.31    12986.14    463.14 o 
  -2   6   1     8488.43     8509.19    317.37 o 
   0   6   1     7403.19     7269.58    290.87 o 
   2   6   1     4126.65     3715.18    256.46 o 
   4   6   1      385.81      308.63    126.85 o 
   6   6   1     6926.77     6542.60    441.95 o 
   8   6   1      431.21      430.63    207.99 o 
  10   6   1      167.00      168.47    233.71 o 
  12   6   1      163.36      284.29    258.74 o 
  14   6   1      407.34      262.23    434.33 o 
 -13   7   1     1549.82      662.67   1324.35 o 
 -11   7   1     4739.91     4540.02    581.60 o 
  -9   7   1     9487.95     9379.81    615.32 o 
  -7   7   1      131.68     -156.94    156.94 o 
  -5   7   1     4590.93     4736.66    391.08 o 
  -3   7   1     3024.70     3290.17    241.19 o 
  -1   7   1     1879.99     2102.52    347.80 o 
   1   7   1      674.71      706.89    165.29 o 
   3   7   1      560.09      639.00    197.62 o 
   5   7   1     6552.96     6465.54    452.80 o 
   7   7   1       37.38      180.93    194.16 o 
   9   7   1        9.36      -22.19    198.02 o 
  11   7   1       33.31     -219.06    219.06 o 
  13   7   1      292.28       14.52    398.19 o 
 -12   8   1       48.73     -296.23    385.92 o 
 -10   8   1     1073.93     1088.99    343.01 o 
  -8   8   1      438.22      318.22    252.58 o 
  -6   8   1     1710.28     1969.86    401.09 o 
  -4   8   1      784.19     1233.57    344.18 o 
  -2   8   1      884.53      843.56    198.82 o 
   0   8   1     1492.56     1265.09    272.76 o 
   2   8   1       53.62      163.71    234.76 o 
   4   8   1        9.69        9.57    233.28 o 
   6   8   1       31.54      126.46    207.51 o 
   8   8   1        7.82     -115.66    191.90 o 
  10   8   1       52.01       92.18    258.80 o 
  -9   9   1        7.29      -27.43    307.37 o 
  -7   9   1       86.02       84.35    275.09 o 
  -5   9   1        1.21       60.65    272.67 o 
  -3   9   1       14.84      -26.18    244.88 o 
  -1   9   1      769.89      541.06    220.98 o 
   1   9   1      279.50      197.33    257.89 o 
   3   9   1       72.27      -68.49    255.27 o 
   5   9   1        5.31      126.96    289.62 o 
   7   9   1       13.47      226.58    291.52 o 
   9   9   1       12.98        7.86    318.88 o 
  -6  10   1      304.00      689.10    315.24 o 
  -4  10   1      166.52      -67.14    290.68 o 
  -2  10   1       92.77       67.69    361.71 o 
   0  10   1       36.30     -123.46    473.37 o 
   2  10   1      282.63      327.80    491.26 o 
   4  10   1        3.66     -205.05    301.48 o 
 -18   0   2     4346.90     3869.00   1029.73 o 
 -16   0   2     6106.11     5890.08    809.16 o 
 -14   0   2     1659.29     1946.68    464.12 o 
 -12   0   2     4481.15     4867.87    559.67 o 
 -10   0   2     4303.67     5393.67    565.12 o 
  -8   0   2     5215.86     5206.86    605.39 o 
  -6   0   2     7121.02     6807.88    438.96 o 
  -4   0   2     7444.88     7162.16    400.01 o 
  -2   0   2    72601.78    70487.23   2662.22 o 
   0   0   2   154823.83   168717.88   4880.59 o 
   2   0   2   113244.08   127618.30   3823.20 o 
   4   0   2   119564.09   137119.14   4264.29 o 
   6   0   2   100509.60   110034.59   3111.46 o 
   8   0   2    86898.98    89522.96   1858.73 o 
  10   0   2    68041.07    67931.96   1884.45 o 
  12   0   2    33249.70    34560.05   1461.81 o 
  14   0   2    53911.69    54132.04   2056.39 o 
  16   0   2    33619.00    31831.42   2383.43 o 
 -17   1   2     4097.86     4097.17    576.27 o 
 -15   1   2     2813.74     3254.82    634.17 o 
 -13   1   2      749.76      723.42    223.71 o 
 -11   1   2     6533.44     6244.37    405.83 o 
  -9   1   2     9694.85    10216.53    351.22 o 
  -7   1   2    38998.05    41662.07   1020.41 o 
  -5   1   2    10373.76    10294.67    240.68 o 
  -3   1   2    31850.97    32035.29    483.74 o 
  -1   1   2   117194.94   126091.94   1619.92 o 
   1   1   2    31750.15    33647.07    692.08 o 
   3   1   2    53432.88    57418.94   1128.41 o 
   5   1   2    81062.74    86728.65   1845.97 o 
   7   1   2   103507.41   104967.31   1782.86 o 
   9   1   2    90061.95    88450.53   1485.95 o 
  11   1   2    53377.46    52403.56   1093.80 o 
  13   1   2    53497.14    53638.37   1647.94 o 
  15   1   2    37572.86    37268.41   1425.83 o 
 -18   2   2     3498.64     2100.35   1007.85 o 
 -16   2   2     3525.09     3160.58    528.15 o 
 -14   2   2     5001.01     4927.58    470.42 o 
 -12   2   2    10054.56    10216.50    539.70 o 
 -10   2   2    15536.59    16395.68    508.81 o 
  -8   2   2     3057.61     2774.15    212.10 o 
  -6   2   2    32985.38    33056.36    583.33 o 
  -4   2   2    31920.64    31790.42    530.62 o 
  -2   2   2    33835.16    33790.93    578.74 o 
   0   2   2    74881.21    80492.05   1287.27 o 
   2   2   2    52166.57    51268.31   1112.79 o 
   4   2   2   152693.38   163898.92   2851.51 o 
   6   2   2    37128.96    36193.67    774.68 o 
   8   2   2    72872.23    71130.43   1227.22 o 
  10   2   2    53094.50    52414.16   1065.29 o 
  12   2   2    42196.95    39638.60   1343.04 o 
  14   2   2    33918.86    32431.80   1293.00 o 
  16   2   2    18785.16    19794.08   1303.19 o 
 -17   3   2     6115.79     6380.28    847.85 o 
 -15   3   2     9904.88     9853.77    743.30 o 
 -13   3   2     7712.06     7804.31    749.59 o 
 -11   3   2    14890.73    14504.17    517.83 o 
  -9   3   2    11898.00    11741.85    377.74 o 
  -7   3   2    33636.62    32971.09    640.90 o 
  -5   3   2    32101.08    31930.08    650.19 o 
  -3   3   2    58110.66    58956.89    955.33 o 
  -1   3   2    44914.42    44517.30    744.84 o 
   1   3   2    60559.29    60911.51   1088.25 o 
   3   3   2    60260.94    60962.55   1093.98 o 
   5   3   2    56136.70    54851.25   1087.75 o 
   7   3   2    48295.00    48843.34    981.16 o 
   9   3   2    38607.76    36294.57   1121.45 o 
  11   3   2    35407.60    34886.32   1006.40 o 
  13   3   2    23907.77    22690.15   1037.85 o 
  15   3   2    20117.45    20322.78   1903.30 o 
 -16   4   2     7472.94     8364.77   1203.70 o 
 -14   4   2    20025.20    19393.06   1287.92 o 
 -12   4   2    16387.24    16160.64    679.89 o 
 -10   4   2    23822.56    23518.42    600.52 o 
  -8   4   2    29450.72    28618.50    635.93 o 
  -6   4   2    34464.21    33762.06    739.60 o 
  -4   4   2    44561.91    44684.02    843.93 o 
  -2   4   2    33037.17    33261.26    592.95 o 
   0   4   2    60441.64    61732.53   1186.00 o 
   2   4   2    48611.67    49663.98   1001.76 o 
   4   4   2    41783.34    41033.96   1403.25 o 
   6   4   2    35415.12    33630.76   1058.65 o 
   8   4   2    25835.63    24031.69    743.01 o 
  10   4   2    21413.21    23943.07    982.58 o 
  12   4   2    20669.47    20531.08    956.41 o 
  14   4   2    14224.82    15367.02   1600.68 o 
 -15   5   2     9251.97     9727.12   1216.77 o 
 -13   5   2    24170.24    24551.09   1486.49 o 
 -11   5   2    22530.92    23066.33   1165.76 o 
  -9   5   2    31880.72    31979.77    932.58 o 
  -7   5   2    40698.60    41085.57    907.26 o 
  -5   5   2    51644.45    49987.21    984.61 o 
  -3   5   2    60287.93    59988.26    954.61 o 
  -1   5   2    15393.48    14173.09    456.91 o 
   1   5   2    36140.68    34820.12    912.44 o 
   3   5   2    28473.94    27561.58    720.23 o 
   5   5   2    22225.21    22734.03    876.49 o 
   7   5   2    19707.15    20112.76    739.59 o 
   9   5   2    12710.86    12865.39    737.89 o 
  11   5   2    22322.86    20640.07    979.87 o 
  13   5   2     6810.92     7640.24   1832.14 o 
 -14   6   2    22577.08    24446.68   1537.17 o 
 -12   6   2    23546.68    23351.55   1075.97 o 
 -10   6   2    34637.89    33913.01   1049.64 o 
  -8   6   2    19417.43    19894.51    753.73 o 
  -6   6   2    36542.81    36382.68    866.79 o 
  -4   6   2    39819.15    39146.30    875.67 o 
  -2   6   2    34233.42    33551.27    670.92 o 
   0   6   2    34310.00    32845.03    896.23 o 
   2   6   2    27850.02    27441.44    997.36 o 
   4   6   2    34353.11    32403.09   1136.79 o 
   6   6   2     8081.01     7990.03    491.48 o 
   8   6   2     7359.91     8161.39    524.62 o 
  10   6   2     6102.99     5895.81    570.02 o 
  12   6   2     5403.06     4900.11    611.13 o 
 -13   7   2    16656.23    18250.42   1740.39 o 
 -11   7   2    27010.34    29014.92   1223.74 o 
  -9   7   2    25469.08    25583.52    931.26 o 
  -7   7   2    46122.05    47845.51   1271.20 o 
  -5   7   2    29781.73    30985.73   1404.60 o 
  -3   7   2    29446.94    29974.40    769.58 o 
  -1   7   2    26795.53    25806.04    721.07 o 
   1   7   2    18782.30    19052.07    871.74 o 
   3   7   2    12221.34    11585.80    756.02 o 
   5   7   2     7836.28     8054.44    505.41 o 
   7   7   2    12079.13    12521.81    779.74 o 
   9   7   2     6153.28     6223.89    529.57 o 
  11   7   2     4001.21     3352.33    623.79 o 
 -12   8   2    14280.48    16512.81   1142.71 o 
 -10   8   2    25164.29    26830.06   1198.71 o 
  -8   8   2    27628.71    26976.34    996.38 o 
  -6   8   2    18984.16    18949.42    956.41 o 
  -4   8   2    22461.41    22595.37   1015.42 o 
  -2   8   2    22350.74    22211.72    698.81 o 
   0   8   2    21201.31    19984.38    953.63 o 
   2   8   2    10149.77    10556.34    726.21 o 
   4   8   2    10904.51     9665.95    711.96 o 
   6   8   2     6303.19     6980.60    529.20 o 
   8   8   2     6299.09     6134.67    550.47 o 
  10   8   2     2886.41     1608.68   1043.68 o 
  -9   9   2    13887.65    15317.08    958.15 o 
  -7   9   2    17993.49    18648.55   1012.60 o 
  -5   9   2    14814.15    15577.84   1094.19 o 
  -3   9   2    15098.78    15951.60    903.59 o 
  -1   9   2    15987.88    16139.11    725.10 o 
   1   9   2    12984.75    13164.53    841.56 o 
   3   9   2     7668.50     7831.31    781.49 o 
   5   9   2     6004.74     7155.07    711.27 o 
   7   9   2     6123.38     7452.35    955.45 o 
  -6  10   2     8547.46     9079.26    934.53 o 
  -4  10   2    11178.24     9683.11   1398.89 o 
  -2  10   2    10491.07    10698.88   1038.18 o 
   0  10   2     7505.64     8378.26    570.28 o 
   2  10   2     7923.13    10814.98   1167.20 o 
   4  10   2     5126.10     5320.32    845.89 o 
 -17   1   3      866.85      954.94    325.27 o 
 -15   1   3       24.02     -194.14    194.14 o 
 -13   1   3      520.01      667.00    217.91 o 
 -11   1   3      356.98      278.56    155.31 o 
  -9   1   3      253.74      267.52     84.57 o 
  -7   1   3     2315.37     2480.49    177.66 o 
  -5   1   3     1122.67     1151.92    100.10 o 
  -3   1   3     1376.94     1435.18    123.22 o 
  -1   1   3       33.64      159.16     82.66 o 
   1   1   3     5212.77     5235.55    317.49 o 
   3   1   3     5224.11     5202.11    257.31 o 
   5   1   3     1401.36     1749.74    204.45 o 
   7   1   3     3992.07     4270.36    273.78 o 
   9   1   3     5590.82     5511.75    307.91 o 
  11   1   3      545.01      535.12    157.82 o 
  13   1   3      180.95      223.56    241.80 o 
  15   1   3        5.18     -319.13    319.13 o 
 -18   2   3      606.98      222.11    369.96 o 
 -16   2   3     1250.01      490.78    312.41 o 
 -14   2   3     1142.19     1097.95    267.10 o 
 -12   2   3     2154.63     2232.60    316.98 o 
 -10   2   3     4401.04     4442.45    272.59 o 
  -8   2   3        9.64       63.20     67.81 o 
  -6   2   3      941.27     1014.71    115.94 o 
  -4   2   3     2073.88     2295.28    159.45 o 
  -2   2   3     3244.88     3541.56    177.28 o 
   0   2   3    14121.45    14486.32    389.98 o 
   2   2   3    27830.49    29030.27    798.08 o 
   4   2   3     1235.57      745.18    212.39 o 
   6   2   3     4104.84     3873.71    228.57 o 
   8   2   3     8325.96     8102.52    372.63 o 
  10   2   3     3817.66     3914.04    388.92 o 
  12   2   3     3067.66     3269.26    455.70 o 
  14   2   3      770.54     1119.11    330.33 o 
  16   2   3     2085.51     1406.66   1113.90 o 
 -17   3   3     1639.91     1481.14    477.62 o 
 -15   3   3      748.88      778.08    325.84 o 
 -13   3   3     3356.03     3672.92    397.42 o 
 -11   3   3     2931.73     2775.84    270.11 o 
  -9   3   3      985.82     1323.42    160.55 o 
  -7   3   3      471.73      528.98    108.17 o 
  -5   3   3      335.51      347.41    102.34 o 
  -3   3   3     1527.02     1713.11    153.84 o 
  -1   3   3    18208.21    19547.16    395.10 o 
   1   3   3     9451.05     9355.70    318.67 o 
   3   3   3     9632.21     9530.01    484.21 o 
   5   3   3    20399.00    20922.40    676.25 o 
   7   3   3    12432.17    11485.17    537.26 o 
   9   3   3     8176.91     8054.56    564.39 o 
  11   3   3     5839.20     5650.21    508.44 o 
  13   3   3     3240.40     3292.64    500.77 o 
  15   3   3     1027.24      387.56   1009.13 o 
 -16   4   3     2157.22     2899.60    666.59 o 
 -14   4   3     1061.11     1571.75    402.91 o 
 -12   4   3      744.61      803.97    214.98 o 
 -10   4   3      939.25      844.07    154.16 o 
  -8   4   3      496.54      628.84    130.37 o 
  -6   4   3      231.83      408.04    114.22 o 
  -4   4   3     4573.66     4854.95    253.56 o 
  -2   4   3      161.81      538.09     95.00 o 
   0   4   3    13197.69    13726.76    614.70 o 
   2   4   3    15850.99    16038.40    476.23 o 
   4   4   3    11573.62    10825.84    437.90 o 
   6   4   3    12445.71    12044.79    532.85 o 
   8   4   3     8395.03     8272.90    496.71 o 
  10   4   3    14101.84    13877.72    758.10 o 
  12   4   3      883.04      821.44    304.08 o 
  14   4   3     2494.58     2286.65    611.82 o 
 -15   5   3      255.36      907.71    456.73 o 
 -13   5   3     2128.61     2191.81    567.22 o 
 -11   5   3      685.46      654.92    280.86 o 
  -9   5   3      659.19     1010.50    194.81 o 
  -7   5   3     1388.95     1459.33    200.71 o 
  -5   5   3      505.19      679.99    137.83 o 
  -3   5   3      445.18      204.27    102.80 o 
  -1   5   3    14806.17    14831.27    453.64 o 
   1   5   3     5343.59     5558.95    333.33 o 
   3   5   3     5928.32     5336.11    427.50 o 
   5   5   3     8518.86     8114.68    542.53 o 
   7   5   3     8194.61     8062.94    569.01 o 
   9   5   3     5256.21     6155.69    535.11 o 
  11   5   3     2792.94     3051.83    472.20 o 
  13   5   3     3020.71     2041.81    816.10 o 
 -14   6   3     1207.76     1330.19    527.68 o 
 -12   6   3       22.85     -243.74    243.74 o 
 -10   6   3     1036.53      850.75    239.27 o 
  -8   6   3     4649.44     4744.25    341.46 o 
  -6   6   3     1485.27     1357.00    201.92 o 
  -4   6   3     1950.55     1923.97    222.32 o 
  -2   6   3     3105.46     2945.15    210.57 o 
   0   6   3     1950.10     1988.20    254.44 o 
   2   6   3     1263.40     1888.31    330.76 o 
   4   6   3    14734.56    15013.99    777.60 o 
   6   6   3      439.75      508.14    251.48 o 
   8   6   3     3045.23     3741.92    492.13 o 
  10   6   3     2727.10     2389.69    437.35 o 
  12   6   3     1557.46     1815.47    418.82 o 
 -13   7   3        0.45     -150.40    348.52 o 
 -11   7   3      316.07      377.91    261.21 o 
  -9   7   3      617.76      607.13    223.46 o 
  -7   7   3       55.93      205.07    193.42 o 
  -5   7   3       63.01     -127.94    127.94 o 
  -3   7   3      315.86      176.88    141.33 o 
  -1   7   3      804.29      680.14    177.28 o 
   1   7   3      324.64      186.19    237.44 o 
   3   7   3       23.90        8.61    215.87 o 
   5   7   3     8803.82     8189.01    639.96 o 
   7   7   3      918.13      953.71    269.43 o 
   9   7   3      501.08      560.60    294.86 o 
  11   7   3      351.25      282.13    310.55 o 
 -12   8   3      143.50      100.52    275.06 o 
 -10   8   3      172.13      376.22    275.99 o 
  -8   8   3       99.77     -244.55    244.55 o 
  -6   8   3      242.97      234.67    256.15 o 
  -4   8   3      870.85     1107.15    253.73 o 
  -2   8   3      453.28      376.12    166.26 o 
   0   8   3      103.37      200.40    304.19 o 
   2   8   3       65.05     -213.79    213.79 o 
   4   8   3      114.85      -86.28    191.03 o 
   6   8   3      110.25      120.53    226.98 o 
   8   8   3      299.17      368.66    253.58 o 
  10   8   3      180.19     -158.45    240.66 o 
  -9   9   3      406.68      635.36    346.92 o 
  -7   9   3      228.11      216.74    270.56 o 
  -5   9   3      551.02      719.64    308.22 o 
  -3   9   3      531.92       98.10    202.90 o 
  -1   9   3        2.18     -180.84    180.84 o 
   1   9   3       92.86      -89.47    328.00 o 
   3   9   3       49.35       69.40    271.49 o 
   5   9   3      282.01      413.23    305.93 o 
   7   9   3      112.71     -233.99    263.50 o 
  -6  10   3        4.30     -174.89    261.28 o 
  -4  10   3       14.90      117.94    384.70 o 
  -2  10   3        1.99      162.58    386.38 o 
   0  10   3       93.65      273.07    240.45 o 
   2  10   3      312.70      186.27    441.39 o 
   4  10   3      627.42      329.83    320.74 o 
 -18   0   4    14847.77    14932.48   1843.52 o 
 -16   0   4    28130.07    26877.65   1474.79 o 
 -14   0   4    23118.39    23342.05   1835.98 o 
 -12   0   4    19673.40    16880.71    983.42 o 
 -10   0   4    20247.69    18850.91    946.27 o 
  -8   0   4    18713.48    17617.67   1788.95 o 
  -6   0   4    10182.33    10028.69    580.44 o 
  -4   0   4    66706.75    66443.72   2569.40 o 
  -2   0   4    64340.34    64593.28   2289.06 o 
   0   0   4     6678.00     6762.68    485.97 o 
   2   0   4     1617.69     1906.99    298.47 o 
   4   0   4     3017.41     2785.18    388.84 o 
   6   0   4     5597.81     5714.58    597.86 o 
   8   0   4    30293.39    31074.33   1160.69 o 
  10   0   4     4560.41     4329.34    387.51 o 
  12   0   4    12909.99    12256.88    854.43 o 
  14   0   4     8807.14     8996.11   1260.26 o 
  16   0   4     7245.12     7766.89   1205.24 o 
 -19   1   4    14296.12    15539.30   1261.13 o 
 -17   1   4    28475.95    27380.22   1273.41 o 
 -15   1   4     6964.96     7627.51    560.28 o 
 -13   1   4    21237.30    21454.50    823.99 o 
 -11   1   4    18945.42    16933.48    668.76 o 
  -9   1   4    21381.23    21238.28    531.53 o 
  -7   1   4    16000.11    15210.84    424.26 o 
  -5   1   4     4142.86     3905.15    175.35 o 
  -3   1   4    98723.41   102420.20   1457.38 o 
  -1   1   4     4301.11     4904.23    280.13 o 
   1   1   4      809.02      779.62    129.59 o 
   3   1   4     2756.93     2747.49    172.13 o 
   5   1   4     2649.21     2588.89    244.95 o 
   7   1   4     3505.24     3662.38    312.38 o 
   9   1   4     7921.85     7669.73    403.19 o 
  11   1   4    13082.11    12985.41    591.82 o 
  13   1   4     7751.64     7350.27    624.24 o 
  15   1   4     8212.05     7995.69    870.23 o 
 -18   2   4    12924.04    12617.33   1127.11 o 
 -16   2   4    12065.25    12508.16    714.58 o 
 -14   2   4    23014.33    22192.62    943.63 o 
 -12   2   4    22100.09    21388.46    796.90 o 
 -10   2   4    17095.72    15643.28    498.47 o 
  -8   2   4    22990.44    24096.75    500.45 o 
  -6   2   4    15644.68    15284.76    373.62 o 
  -4   2   4     9283.16     8625.85    291.41 o 
  -2   2   4     3912.39     4000.02    236.07 o 
   0   2   4    14761.76    15109.69    384.54 o 
   2   2   4     7323.21     7514.62    494.05 o 
   4   2   4     8830.91     9631.90    364.83 o 
   6   2   4    10877.96    10774.42    465.16 o 
   8   2   4     9686.14     9893.11    418.16 o 
  10   2   4     7475.88     7443.75    453.01 o 
  12   2   4     7082.39     6911.63    601.02 o 
  14   2   4    10834.12    10280.96    747.48 o 
 -17   3   4    12066.72    11912.15   1259.21 o 
 -15   3   4    17823.93    18049.73    988.84 o 
 -13   3   4    15438.34    16468.98    870.78 o 
 -11   3   4    22269.34    22449.25    666.47 o 
  -9   3   4    11242.12    10739.41    360.80 o 
  -7   3   4    26563.95    25923.66    609.88 o 
  -5   3   4    30004.94    29032.00    713.04 o 
  -3   3   4    17472.88    16694.41    476.91 o 
  -1   3   4    31864.76    32317.18    644.60 o 
   1   3   4    18849.25    19178.35    506.44 o 
   3   3   4    33305.06    34520.10   1018.38 o 
   5   3   4     9115.01     7571.19    583.95 o 
   7   3   4    13719.46    13335.16    601.19 o 
   9   3   4    12242.59    11625.17    611.65 o 
  11   3   4    10869.62    10217.78    667.50 o 
  13   3   4     9220.94     9969.17    914.86 o 
  15   3   4     5653.63     6234.60   1094.89 o 
 -16   4   4    10474.65    12226.06   1108.20 o 
 -14   4   4    14656.79    15072.93    885.13 o 
 -12   4   4    16042.32    16598.38    609.22 o 
 -10   4   4    23495.12    23449.52    626.80 o 
  -8   4   4    28131.42    28102.92    700.61 o 
  -6   4   4    30780.58    30006.90    711.69 o 
  -4   4   4    34627.05    33174.61    713.71 o 
  -2   4   4    23444.92    22829.92    521.52 o 
   0   4   4    36861.00    36699.95    846.84 o 
   2   4   4    30570.33    29792.93    962.57 o 
   4   4   4    33132.21    31420.22   1040.72 o 
   6   4   4    21577.58    21444.88    753.72 o 
   8   4   4    16852.98    16095.96    962.55 o 
  10   4   4    16641.48    15847.93    835.39 o 
  12   4   4     9366.92     9916.60    920.90 o 
  14   4   4     8069.96     7985.66    897.24 o 
 -17   5   4     6092.67     5878.86    957.53 o 
 -15   5   4     8888.08     9827.91   1255.96 o 
 -13   5   4    13645.81    13564.62   1065.94 o 
 -11   5   4    17132.04    17692.75    939.84 o 
  -9   5   4    13436.29    13781.41    529.37 o 
  -7   5   4    53757.18    52132.64   1067.02 o 
  -5   5   4    42017.52    41154.50   1283.78 o 
  -3   5   4    50918.55    50529.53    978.91 o 
  -1   5   4    36436.63    36094.31   1211.13 o 
   1   5   4    52205.95    51942.15   1125.50 o 
   3   5   4    34217.25    31059.30   1140.94 o 
   5   5   4    25337.36    24013.16    968.04 o 
   7   5   4    25582.45    24184.83   3626.63 o 
   9   5   4    19630.63    17805.75    895.53 o 
  11   5   4    19458.00    16816.94    922.13 o 
  13   5   4     9701.05    10168.59    992.60 o 
 -16   6   4     5861.72     7126.83   1125.78 o 
 -14   6   4    12774.98    14749.41   1951.71 o 
 -12   6   4    13665.41    13369.98    802.85 o 
 -10   6   4    28493.98    28020.47   1175.98 o 
  -8   6   4    13398.54    13032.65    522.39 o 
  -6   6   4    37384.32    36268.94    875.61 o 
  -4   6   4    41068.18    39280.68    889.80 o 
  -2   6   4    40423.66    39364.32    758.08 o 
   0   6   4    46156.54    44848.74   1099.88 o 
   2   6   4    52144.50    51506.52   1722.66 o 
   4   6   4    67002.72    66634.13   1835.65 o 
   6   6   4    21985.66    21742.13   1005.64 o 
   8   6   4    22590.94    20533.75   1112.93 o 
  10   6   4    17311.04    16028.25    918.87 o 
  12   6   4    11357.55    11935.52    840.52 o 
 -13   7   4    11233.80     9847.25   1327.58 o 
 -11   7   4     8803.50     9497.00    716.46 o 
  -9   7   4    25521.54    26296.83    933.44 o 
  -7   7   4    30423.33    30813.33    858.93 o 
  -5   7   4    36613.47    37778.12   1081.56 o 
  -3   7   4    44745.00    43838.01   1001.75 o 
  -1   7   4    42007.43    40400.92    956.42 o 
   1   7   4    52951.42    52971.17   1613.45 o 
   3   7   4    23897.56    23386.64   1047.57 o 
   5   7   4    33780.83    32354.26   1349.46 o 
   7   7   4    28244.30    26975.59   1012.96 o 
   9   7   4    19454.91    20639.75   1088.65 o 
  11   7   4    14094.84    13631.49    896.51 o 
 -12   8   4     9181.04    11305.39   1656.01 o 
 -10   8   4    17190.93    14898.81   1139.68 o 
  -8   8   4    21557.90    21178.89   1035.75 o 
  -6   8   4    21785.93    21564.83   1016.30 o 
  -4   8   4    25241.06    25559.96   1073.19 o 
  -2   8   4    42612.14    42289.17   1934.21 o 
   0   8   4    31657.59    32687.96   1040.19 o 
   2   8   4    30503.90    31815.88   1285.30 o 
   4   8   4    29938.12    30943.16   1305.13 o 
   6   8   4    26000.10    26241.60   1026.21 o 
   8   8   4    21549.93    22115.21   1107.63 o 
  -9   9   4    11360.75    13552.24   1460.57 o 
  -7   9   4    15536.17    17297.24    976.84 o 
  -5   9   4    16143.26    16775.22   1007.62 o 
  -3   9   4    25250.34    26676.87   1164.96 o 
  -1   9   4    24323.06    24597.70    929.86 o 
   1   9   4    25534.24    26494.48    989.24 o 
   3   9   4    22096.09    22373.46   1199.59 o 
   5   9   4    18272.51    20355.03   1396.23 o 
  -6  10   4    11472.44    13694.42   1622.66 o 
  -4  10   4    14849.40    18105.64   1879.63 o 
  -2  10   4    13616.96    13166.66   1212.31 o 
   0  10   4    14904.11    16279.05   1086.68 o 
   2  10   4    13104.66    13091.06    760.90 o 
 -19   1   5        6.43     -223.31    286.16 o 
 -17   1   5     1806.78     1582.79    359.45 o 
 -15   1   5      594.43      525.85    254.58 o 
 -13   1   5     1271.12     1367.45    298.17 o 
 -11   1   5     4120.93     3939.31    382.87 o 
  -9   1   5       30.18      143.70    101.85 o 
  -7   1   5     3791.67     3806.15    182.99 o 
  -5   1   5       78.93      120.41     94.63 o 
  -3   1   5    76050.23    74358.66   2173.90 o 
  -1   1   5      173.33      408.86    122.84 o 
   1   1   5     3249.20     3064.69    198.43 o 
   3   1   5     8972.44     9839.69    330.67 o 
   5   1   5      443.87      471.12    151.20 o 
   7   1   5       80.95       30.30    133.18 o 
   9   1   5     1255.55     1212.15    209.20 o 
  11   1   5      507.05       77.12    182.26 o 
  13   1   5        3.07       37.51    251.89 o 
  15   1   5      123.68      188.44    526.54 o 
 -18   2   5       32.72       71.62    301.32 o 
 -16   2   5      140.86      178.55    255.72 o 
 -14   2   5     4391.34     4152.48    468.86 o 
 -12   2   5     2636.61     2824.44    353.48 o 
 -10   2   5     8291.14     7493.35    444.14 o 
  -8   2   5    11268.60    10599.86    320.48 o 
  -6   2   5    17812.28    18099.08    469.05 o 
  -4   2   5    11829.67    11548.91    362.19 o 
  -2   2   5    10404.62     9781.46    533.86 o 
   0   2   5     8322.42     8348.27    328.96 o 
   2   2   5     1233.58     1262.83    169.95 o 
   4   2   5    11089.13    12350.82    497.43 o 
   6   2   5     2533.79     3000.33    300.67 o 
   8   2   5      899.45     1299.31    309.00 o 
  10   2   5        1.25      -38.34    175.26 o 
  12   2   5       87.42     -168.97    331.15 o 
  14   2   5       17.53      -18.70    273.73 o 
 -17   3   5      109.42       76.72    321.67 o 
 -15   3   5     1332.50     1523.03    388.52 o 
 -13   3   5     3721.16     4428.07    549.17 o 
 -11   3   5     9761.29    10297.47    452.36 o 
  -9   3   5     6449.51     6175.62    280.27 o 
  -7   3   5    12722.61    12529.45    412.29 o 
  -5   3   5    29803.15    29073.14    650.59 o 
  -3   3   5    24073.78    24118.01    565.62 o 
  -1   3   5    15291.87    15446.82    434.25 o 
   1   3   5    13272.95    13905.83    435.23 o 
   3   3   5    21414.36    23864.80   1041.02 o 
   5   3   5     1527.03     1439.40    358.56 o 
   7   3   5     1176.20     1416.43    256.06 o 
   9   3   5      416.85      447.52    199.12 o 
  11   3   5       22.45      115.18    174.17 o 
  13   3   5      144.97      602.34    361.56 o 
 -18   4   5      191.49      -75.17    420.28 o 
 -16   4   5      410.90      789.23    354.15 o 
 -14   4   5     2438.53     2321.95    444.78 o 
 -12   4   5     4876.03     5366.46    375.18 o 
 -10   4   5     5717.23     6030.09    337.35 o 
  -8   4   5    16548.26    16386.77    523.37 o 
  -6   4   5    15095.87    14101.11    463.93 o 
  -4   4   5    35712.31    35339.96    763.30 o 
  -2   4   5    20365.60    19918.50    531.05 o 
   0   4   5    19973.39    19651.29    653.09 o 
   2   4   5    12471.38    11646.73    669.13 o 
   4   4   5     5756.87     7004.72    618.89 o 
   6   4   5     5547.11     5650.92    453.17 o 
   8   4   5       91.99      274.78    267.41 o 
  10   4   5      529.36      199.92    249.28 o 
  12   4   5       35.44     -179.99    305.30 o 
  14   4   5        8.24       78.58    334.58 o 
 -17   5   5       87.60      354.87    430.90 o 
 -15   5   5     1532.79     1354.86    545.46 o 
 -13   5   5     2638.86     2705.89    596.19 o 
 -11   5   5     5098.63     5237.13    431.89 o 
  -9   5   5    16824.64    17329.78    631.52 o 
  -7   5   5     5563.05     5443.04    325.72 o 
  -5   5   5    17294.37    16482.55    525.14 o 
  -3   5   5    11887.23    10963.91    405.49 o 
  -1   5   5    13953.65    13378.29    471.66 o 
   1   5   5    13538.33    12618.63    664.09 o 
   3   5   5     4768.54     4547.06    494.98 o 
   5   5   5     8021.97     7275.57    702.67 o 
   7   5   5     2894.33     2346.97    520.58 o 
   9   5   5      498.48      334.21    310.30 o 
  11   5   5      392.70      346.27    289.54 o 
  13   5   5       14.00     -118.39    343.02 o 
 -16   6   5      433.83      349.33    426.49 o 
 -14   6   5      729.16     1315.01    485.36 o 
 -12   6   5     1374.28     1280.17    348.13 o 
 -10   6   5     3497.01     4307.28    362.85 o 
  -8   6   5     6888.39     7146.72    400.31 o 
  -6   6   5     7493.91     7208.70    407.56 o 
  -4   6   5     7394.09     6778.77    361.52 o 
  -2   6   5     6772.10     7123.17    434.15 o 
   0   6   5     5159.46     5429.60    356.96 o 
   2   6   5    10566.30    10693.01    781.05 o 
   4   6   5      808.06      464.76    259.16 o 
   6   6   5     3705.27     3656.86    616.52 o 
   8   6   5     1587.35     2255.01    917.99 o 
  10   6   5     1116.57      728.89    319.01 o 
  12   6   5      466.05      631.99    336.38 o 
 -13   7   5      334.69      576.40    491.96 o 
 -11   7   5      100.36      300.35    254.65 o 
  -9   7   5     3204.91     3586.09    415.49 o 
  -7   7   5     1647.32     1918.65    267.36 o 
  -5   7   5     1590.86     1772.28    285.04 o 
  -3   7   5     1690.83     2068.72    305.25 o 
  -1   7   5     5006.36     5150.22    439.55 o 
   1   7   5    11437.69    11641.22    743.19 o 
   3   7   5       44.30       58.85    242.73 o 
   5   7   5     2716.75     2963.62    496.90 o 
   7   7   5     1224.58     2216.97    541.40 o 
   9   7   5      584.96      543.43    304.60 o 
 -12   8   5        2.38      -80.60    332.53 o 
 -10   8   5     1624.74     1503.97    485.58 o 
  -8   8   5       41.82       50.05    260.91 o 
  -6   8   5      399.09      433.03    215.46 o 
  -4   8   5     1055.69     1095.48    269.78 o 
  -2   8   5       31.00       71.55    186.46 o 
   0   8   5      623.01      341.32    213.88 o 
   2   8   5      164.84      -38.82    238.17 o 
   4   8   5     1479.60     1376.48    414.95 o 
   6   8   5      675.17      257.27    319.80 o 
   8   8   5     1194.03      682.37    336.03 o 
  -9   9   5       34.00      -61.47    289.42 o 
  -7   9   5       51.54      185.06    275.76 o 
  -5   9   5      408.78      395.56    389.41 o 
  -3   9   5       52.05     -268.79    268.79 o 
  -1   9   5      176.47      -58.38    195.46 o 
   1   9   5        2.64        0.59    228.81 o 
   3   9   5      232.28        1.20    281.99 o 
   5   9   5      263.71      -52.17    288.92 o 
  -6  10   5      331.49      567.29    560.82 o 
  -4  10   5        7.57      190.38    511.02 o 
  -2  10   5      396.50      658.71    325.44 o 
   0  10   5      208.41      255.73    251.03 o 
   2  10   5       54.41      400.78    290.50 o 
 -18   0   6    31272.90    32931.96   1769.85 o 
 -16   0   6    38337.23    36817.91   1779.64 o 
 -14   0   6    67453.25    68206.10   2404.82 o 
 -12   0   6    97257.26    92167.95   2828.98 o 
 -10   0   6   152980.11   146919.89   3757.71 o 
  -8   0   6   102802.68   100218.47   2716.45 o 
  -6   0   6   121884.74   116348.22   2926.93 o 
  -4   0   6   148217.31   140891.02   4820.04 o 
  -2   0   6    82860.45    84160.22   3013.25 o 
   0   0   6    85857.36    86262.40   2981.59 o 
   2   0   6    68800.14    75141.13   1764.18 o 
   4   0   6    54734.65    58646.39   2324.41 o 
   6   0   6    32952.65    36422.57   2120.31 o 
   8   0   6    22449.37    23186.10   1063.05 o 
  10   0   6     4434.43     4757.19    802.57 o 
  12   0   6     4115.53     4341.14    947.35 o 
  14   0   6     2702.04     3098.70    895.71 o 
 -19   1   6    23287.41    24366.87   1331.81 o 
 -17   1   6    39260.78    39457.89   1344.66 o 
 -15   1   6    45615.43    41584.24   1305.03 o 
 -13   1   6    66906.42    64473.81   1604.85 o 
 -11   1   6    68579.95    65557.74   1531.95 o 
  -9   1   6   150516.55   147974.53   2628.03 o 
  -7   1   6   118612.79   115479.02   1777.16 o 
  -5   1   6    97225.84    92732.14   1658.70 o 
  -3   1   6   248172.33   242241.03   6234.39 o 
  -1   1   6   113750.51   113976.93   2234.32 o 
   1   1   6    89075.05    91414.05   1559.43 o 
   3   1   6    24238.48    24299.97    843.69 o 
   5   1   6    39423.21    42604.41   1091.73 o 
   7   1   6    25437.04    26045.06    876.99 o 
   9   1   6     3535.08     3550.49    434.90 o 
  11   1   6    13283.86    12875.50    724.64 o 
  13   1   6     7355.27     7577.40    813.46 o 
 -18   2   6    25227.02    23634.45   1549.13 o 
 -16   2   6    20491.38    19909.62    917.75 o 
 -14   2   6    55344.89    54070.73   1482.27 o 
 -12   2   6    72036.53    68455.73   1630.82 o 
 -10   2   6    82069.43    80376.89   1445.78 o 
  -8   2   6    89719.09    89103.13   1323.29 o 
  -6   2   6   129721.45   129374.48   1915.51 o 
  -4   2   6   122150.18   119576.88   2000.81 o 
  -2   2   6    68873.05    65835.14   1476.86 o 
   0   2   6    51432.35    49336.80   1474.43 o 
   2   2   6    91107.67    98558.11   2003.20 o 
   4   2   6    34664.60    36007.97   1497.80 o 
   6   2   6    26092.55    24865.56   1133.22 o 
   8   2   6    20359.89    20603.26   1065.92 o 
  10   2   6    13137.15    13378.76    723.48 o 
  12   2   6     9430.81     8478.36    654.09 o 
  14   2   6     2346.97     2003.45   1073.80 o 
 -17   3   6    27949.88    28033.13   1937.25 o 
 -15   3   6    28624.40    27587.37   1054.39 o 
 -13   3   6    42877.15    43975.28   1288.73 o 
 -11   3   6    39010.64    38492.69    936.95 o 
  -9   3   6    56510.92    55580.31   1061.59 o 
  -7   3   6    67155.50    67334.41   1196.83 o 
  -5   3   6    52284.89    50156.21    958.51 o 
  -3   3   6    94109.84    97698.80   1747.93 o 
  -1   3   6    58331.43    57658.20   1034.76 o 
   1   3   6    73614.90    75556.66   2857.10 o 
   3   3   6    42673.66    44801.12   1575.64 o 
   5   3   6    36034.63    34000.07   1386.46 o 
   7   3   6    22366.43    20637.00   1099.45 o 
   9   3   6    17007.11    16616.19    784.18 o 
  11   3   6    12053.21    11462.94    742.60 o 
  13   3   6     8167.17    10629.84   1366.31 o 
 -18   4   6     8434.02     8335.10   1331.11 o 
 -16   4   6    16876.61    18173.37   1056.63 o 
 -14   4   6    19348.23    19926.79    872.73 o 
 -12   4   6    22855.39    23163.70   1037.41 o 
 -10   4   6    30443.77    30558.04    784.31 o 
  -8   4   6    44551.12    45501.61    970.54 o 
  -6   4   6    55070.70    51896.88   1140.39 o 
  -4   4   6    25318.76    23576.35    613.77 o 
  -2   4   6    47472.43    46820.89    928.94 o 
   0   4   6    45639.91    46985.94    930.56 o 
   2   4   6    37548.98    38053.84   1322.32 o 
   4   4   6    35037.09    35445.26   2300.13 o 
   6   4   6    25551.74    28082.92   1337.35 o 
   8   4   6    28691.97    27368.58   1362.83 o 
  10   4   6    15290.19    16156.54   1812.47 o 
  12   4   6    12656.07    12825.68   1541.05 o 
 -17   5   6     7367.72     8016.98   1046.93 o 
 -15   5   6    10216.13    11111.70   1064.19 o 
 -13   5   6    11927.89    12239.53   1012.29 o 
 -11   5   6    11194.86    10967.49    594.32 o 
  -9   5   6    11918.57    11589.82    490.86 o 
  -7   5   6    23780.60    22199.96    654.94 o 
  -5   5   6    38481.02    37159.71    972.08 o 
  -3   5   6    23739.22    21972.90    729.50 o 
  -1   5   6    32469.26    31896.14    765.34 o 
   1   5   6    34035.97    35480.73   1343.50 o 
   3   5   6    35119.34    34287.17   1981.97 o 
   5   5   6    20353.69    21420.80   1200.03 o 
   7   5   6    17856.09    17649.18   1718.56 o 
   9   5   6    29010.14    26837.27   1580.86 o 
  11   5   6    16742.55    14360.00    885.56 o 
 -16   6   6     5751.03     7125.08   1386.29 o 
 -14   6   6     6381.36     7380.40    929.09 o 
 -12   6   6     9358.30    10582.12    722.79 o 
 -10   6   6     7052.77     6888.52    507.95 o 
  -8   6   6     8881.44     8521.64    442.02 o 
  -6   6   6    12150.58    11945.29    498.61 o 
  -4   6   6     9315.26     8717.82    409.04 o 
  -2   6   6    15490.06    14485.22    638.03 o 
   0   6   6    16413.39    16864.62    689.05 o 
   2   6   6    30909.06    28805.95   1147.42 o 
   4   6   6    29641.98    30729.63   1231.05 o 
   6   6   6    23286.89    23733.66   1348.84 o 
   8   6   6    22783.39    23021.73   1370.00 o 
  10   6   6    17066.49    17473.25    991.96 o 
 -13   7   6     5266.75     4776.55    796.37 o 
 -11   7   6     1244.62     1404.62    539.44 o 
  -9   7   6     4897.46     4878.08    402.52 o 
  -7   7   6     6083.25     6245.95    394.30 o 
  -5   7   6     7346.75     7311.74    478.52 o 
  -3   7   6    14276.15    13886.18    631.03 o 
  -1   7   6     9251.80     9077.03    535.49 o 
   1   7   6    24350.57    25482.74    919.15 o 
   3   7   6     8961.18     9455.72    715.20 o 
   5   7   6    18474.02    19780.96   1334.30 o 
   7   7   6    17475.20    16242.63   1186.47 o 
   9   7   6    14545.03    14715.64    926.50 o 
 -12   8   6      537.33      644.20    488.27 o 
 -10   8   6     8322.86     9324.71    918.23 o 
  -8   8   6     1821.01     2434.42    442.82 o 
  -6   8   6     3507.60     3473.82    500.48 o 
  -4   8   6     4767.24     5505.97    459.11 o 
  -2   8   6    10949.11    10517.66    641.19 o 
   0   8   6     8633.96     9101.36    577.81 o 
   2   8   6     6234.39     6455.62    815.49 o 
   4   8   6    16920.35    16225.88    996.76 o 
   6   8   6    14144.01    13328.26   1130.07 o 
   8   8   6    12977.09    14841.62   1115.30 o 
  -9   9   6     1044.84     1142.05    358.87 o 
  -7   9   6     2662.80     2624.23    527.27 o 
  -5   9   6     3183.79     3668.40    535.36 o 
  -3   9   6     4800.45     4506.59    595.92 o 
  -1   9   6     5748.40     6107.98    529.74 o 
   1   9   6     8600.52     8975.93    607.80 o 
   3   9   6     7797.41     6750.07    675.38 o 
   5   9   6     9472.10    10772.16   1557.81 o 
  -6  10   6     2477.36      883.69   1429.17 o 
  -4  10   6     4801.04     5156.31   1184.95 o 
  -2  10   6     3606.46     3909.84    843.19 o 
   0  10   6     4797.76     4885.60    542.99 o 
 -19   1   7       28.49      -50.73    284.55 o 
 -17   1   7     1259.86     1450.36    425.91 o 
 -15   1   7      676.67      428.60    253.92 o 
 -13   1   7     1033.23      891.99    280.25 o 
 -11   1   7      138.42      279.14    184.32 o 
  -9   1   7     4146.97     4232.18    321.17 o 
  -7   1   7     2104.63     2325.00    254.88 o 
  -5   1   7      409.05      318.98    166.18 o 
  -3   1   7      988.02      988.56    213.58 o 
  -1   1   7      667.27      813.46    186.20 o 
   1   1   7      222.64      331.29    132.24 o 
   3   1   7     9492.28    11296.43    446.41 o 
   5   1   7     1250.37     1428.50    189.28 o 
   7   1   7      752.82     1009.78    213.59 o 
   9   1   7      142.11      121.22    207.62 o 
  11   1   7     1348.80     1434.30    339.38 o 
  13   1   7      918.88     1227.41    455.65 o 
 -18   2   7     3438.62     3840.80    682.74 o 
 -16   2   7     3833.74     4300.31    518.90 o 
 -14   2   7     2792.08     2515.30    402.77 o 
 -12   2   7     2238.12     2851.03    380.75 o 
 -10   2   7     2793.21     2696.37    196.17 o 
  -8   2   7      735.70      778.58    132.20 o 
  -6   2   7      207.52       18.43     96.94 o 
  -4   2   7     1216.88     1228.16    231.58 o 
  -2   2   7       42.80      -32.30    120.05 o 
   0   2   7      101.21       54.81    114.07 o 
   2   2   7     3697.08     3849.09    274.68 o 
   4   2   7     5475.82     5374.22    369.13 o 
   6   2   7     5596.49     6301.67    622.27 o 
   8   2   7     4141.59     3924.57    592.68 o 
  10   2   7     4689.75     4983.59    535.31 o 
  12   2   7     4669.55     4715.38    555.59 o 
 -17   3   7     6523.44     6348.58    623.69 o 
 -15   3   7     3761.30     4058.25    492.54 o 
 -13   3   7     1915.78     1771.16    328.78 o 
 -11   3   7     8332.53     8148.43    475.84 o 
  -9   3   7     2905.78     2474.63    230.03 o 
  -7   3   7     2768.75     2945.37    243.29 o 
  -5   3   7     1482.82     1656.06    194.27 o 
  -3   3   7       57.38       -5.59    108.15 o 
  -1   3   7       72.20      175.44    114.67 o 
   1   3   7    14647.62    15587.93    522.20 o 
   3   3   7     6415.24     6505.53    597.55 o 
   5   3   7     8710.94     9521.36    734.60 o 
   7   3   7     5475.81     6391.91    689.71 o 
   9   3   7     8141.31     7089.69    543.94 o 
  11   3   7     4705.03     4588.96    702.57 o 
  13   3   7     1706.64      465.70    281.64 o 
 -18   4   7     3192.31     3857.31    831.49 o 
 -16   4   7     3963.78     5148.22    690.45 o 
 -14   4   7     4252.30     4308.37    658.10 o 
 -12   4   7     7934.56     7873.31    506.17 o 
 -10   4   7     3971.02     4282.10    308.72 o 
  -8   4   7     2477.83     2460.18    258.61 o 
  -6   4   7     1395.52     1410.74    198.72 o 
  -4   4   7       78.94       79.23    126.55 o 
  -2   4   7     2524.17     2773.10    275.13 o 
   0   4   7     4687.22     4786.03    311.43 o 
   2   4   7     5282.61     5676.06    600.27 o 
   4   4   7     6551.02     6666.96    673.05 o 
   6   4   7    11791.13    12560.74    917.66 o 
   8   4   7     2852.18     4019.56    647.42 o 
  10   4   7     6260.47     5688.58   1084.13 o 
  12   4   7     4627.38     1256.48   1818.77 o 
 -17   5   7     3682.36     3669.18    836.68 o 
 -15   5   7     4225.42     4755.49    813.00 o 
 -13   5   7     5683.05     5661.37    629.64 o 
 -11   5   7      132.10        1.82    175.81 o 
  -9   5   7     3705.40     4411.11    327.38 o 
  -7   5   7     2306.02     2488.49    268.41 o 
  -5   5   7      621.26      625.41    154.30 o 
  -3   5   7       28.09      152.46    146.63 o 
  -1   5   7      847.21      815.56    165.78 o 
   1   5   7     1289.52     1192.27    243.90 o 
   3   5   7     8146.31     8130.86    766.83 o 
   5   5   7     6361.34     6301.15    690.99 o 
   7   5   7     3665.00     4183.52    831.77 o 
   9   5   7     9459.05     8143.07    841.38 o 
  11   5   7     3836.65     3206.42    517.38 o 
 -16   6   7      617.79      577.28    400.15 o 
 -14   6   7     2601.85     2224.95   1158.36 o 
 -12   6   7     5770.41     5042.25    595.40 o 
 -10   6   7      578.43      896.79    215.65 o 
  -8   6   7      397.65      236.27    168.93 o 
  -6   6   7        6.91      184.74    148.58 o 
  -4   6   7     1232.96     1385.22    259.87 o 
  -2   6   7      796.54      719.04    171.76 o 
   0   6   7     5932.28     5866.05    444.43 o 
   2   6   7      275.88      336.54    324.00 o 
   4   6   7     3565.36     3621.25    637.24 o 
   6   6   7     3639.40     3012.71    756.16 o 
   8   6   7     4419.30     4479.84    753.84 o 
  10   6   7     2042.74     2295.42    464.48 o 
 -13   7   7     1285.49     1777.76    537.50 o 
 -11   7   7      391.31      550.35    274.84 o 
  -9   7   7      846.13      483.42    211.54 o 
  -7   7   7      466.78      328.56    208.38 o 
  -5   7   7      139.97      120.78    180.88 o 
  -3   7   7       50.97      -43.40    195.19 o 
  -1   7   7      453.12      311.89    198.16 o 
   1   7   7     2182.71     1784.66    323.89 o 
   3   7   7      741.46     1040.66    348.65 o 
   5   7   7      746.31     1432.75    515.39 o 
   7   7   7      908.32      776.55    448.50 o 
   9   7   7     1566.78     1977.29    641.96 o 
 -12   8   7      730.76      706.54    456.77 o 
 -10   8   7       82.49      -70.14    379.77 o 
  -8   8   7       17.90      -20.54    214.02 o 
  -6   8   7        2.03      269.76    200.51 o 
  -4   8   7       40.18     -114.43    223.53 o 
  -2   8   7        2.12     -173.21    173.21 o 
   0   8   7       73.57      -33.20    204.22 o 
   2   8   7      640.78      659.09    276.59 o 
   4   8   7      131.80      -13.56    365.08 o 
   6   8   7      525.17     -322.70    487.35 o 
  -9   9   7        0.51       62.22    268.11 o 
  -7   9   7      216.62      226.60    275.95 o 
  -5   9   7        1.93     -179.58    243.96 o 
  -3   9   7       21.60       -8.31    247.69 o 
  -1   9   7       37.02     -205.67    206.32 o 
   1   9   7        0.52       92.99    234.62 o 
   3   9   7       10.74      434.54    332.88 o 
  -4  10   7       19.17        7.64    276.33 o 
  -2  10   7       17.65     -159.16    326.48 o 
 -18   0   8     3889.97     3990.41    765.68 o 
 -16   0   8     9234.04     8381.14    883.42 o 
 -14   0   8    15571.46    16389.95   2180.87 o 
 -12   0   8    28160.09    26797.49   1363.54 o 
 -10   0   8    71684.53    70670.45   2390.65 o 
  -8   0   8    70999.88    71409.97   2237.23 o 
  -6   0   8    87273.71    88534.24   3696.25 o 
  -4   0   8    97258.91    99013.77   3785.09 o 
  -2   0   8   139213.33   138990.47   4740.73 o 
   0   0   8   132011.66   127023.54   4330.38 o 
   2   0   8   107817.49   108449.13   3861.32 o 
   4   0   8    97869.63   104206.95   2471.79 o 
   6   0   8   148082.47   163925.06   3141.88 o 
   8   0   8    46058.71    45292.92   1721.67 o 
  10   0   8    40646.63    40605.91   2467.34 o 
  12   0   8    26685.15    25339.54   2016.42 o 
 -19   1   8     8096.61     8344.83    817.23 o 
 -17   1   8     6272.75     6368.17    657.67 o 
 -15   1   8    12947.14    11875.03    716.03 o 
 -13   1   8    19338.98    17789.47    815.91 o 
 -11   1   8    35532.42    35374.27   1096.08 o 
  -9   1   8    55684.43    53567.73   1209.40 o 
  -7   1   8    33591.70    31202.39    932.86 o 
  -5   1   8   166237.33   152106.88  10188.79 o 
  -3   1   8   135775.98   132437.78   3292.78 o 
  -1   1   8   132750.89   129133.09   8127.55 o 
   1   1   8   131758.06   134724.58   2726.31 o 
   3   1   8   103900.80   108258.59   1924.91 o 
   5   1   8   104997.98   112035.17   2216.86 o 
   7   1   8    40208.58    40164.73   2964.23 o 
   9   1   8    52432.26    58704.13   1755.60 o 
  11   1   8    34144.30    31792.06   1501.27 o 
  13   1   8    19741.71    19885.07   1804.63 o 
 -18   2   8     4230.07     3961.67    541.51 o 
 -16   2   8     9467.25     9679.44    674.19 o 
 -14   2   8    16885.85    17659.63   1114.62 o 
 -12   2   8    25183.97    24531.41    931.75 o 
 -10   2   8    42192.75    41680.80   1019.94 o 
  -8   2   8    57140.43    53929.21   1224.77 o 
  -6   2   8   100829.34    93202.23   2064.17 o 
  -4   2   8    89707.56    84285.16   1915.28 o 
  -2   2   8    93975.26    89627.54   2003.52 o 
   0   2   8   101318.93   102158.99   1833.73 o 
   2   2   8    82281.93    83750.66   1588.51 o 
   4   2   8    78757.10    88046.73   3748.51 o 
   6   2   8    60847.77    64224.18   2543.27 o 
   8   2   8    51461.68    53088.19   1986.90 o 
  10   2   8    32140.20    29029.37   1150.14 o 
  12   2   8    25674.04    25710.50   2539.89 o 
 -17   3   8    12664.18    13068.63    801.06 o 
 -15   3   8    15107.89    15972.07    822.59 o 
 -13   3   8    27073.89    27761.41   1044.08 o 
 -11   3   8    23491.40    22401.09    807.48 o 
  -9   3   8    35364.81    34113.66    825.80 o 
  -7   3   8    53544.16    53994.52   1240.71 o 
  -5   3   8    33629.48    31111.11    866.89 o 
  -3   3   8    72605.93    73303.59   2775.85 o 
  -1   3   8    52058.24    49183.61   1323.78 o 
   1   3   8    88609.93    93473.80   2066.55 o 
   3   3   8    56456.94    55921.62   1503.72 o 
   5   3   8    44579.26    43173.27   1736.65 o 
   7   3   8    44043.28    45214.03   1828.84 o 
   9   3   8    22993.25    24753.45   1038.08 o 
  11   3   8    25069.21    24192.01   1380.34 o 
 -18   4   8     9451.32    10167.85    883.63 o 
 -16   4   8    12154.41    12756.80    922.42 o 
 -14   4   8    16899.65    16832.11    981.94 o 
 -12   4   8    11243.39    10924.81    825.62 o 
 -10   4   8    38558.84    36520.16    904.56 o 
  -8   4   8    32757.38    32219.47    825.64 o 
  -6   4   8    40275.37    39686.14    914.46 o 
  -4   4   8    33710.37    32188.59   1767.30 o 
  -2   4   8    40280.15    38110.43   1008.15 o 
   0   4   8    36191.04    36333.83   1158.72 o 
   2   4   8    27506.28    29063.12   1051.21 o 
   4   4   8    30409.04    29808.73   1443.29 o 
   6   4   8    22837.14    21953.14   1263.41 o 
   8   4   8    26123.59    23380.30   1353.39 o 
  10   4   8    16069.49    14802.72   1103.24 o 
 -17   5   8    12142.74    14046.49   1272.51 o 
 -15   5   8    12891.98    16097.12   1253.45 o 
 -13   5   8    26139.62    28187.10   1306.27 o 
 -11   5   8     6509.30     6631.08    492.13 o 
  -9   5   8    24901.75    23971.85    737.91 o 
  -7   5   8    21039.82    20029.47    696.25 o 
  -5   5   8    23123.00    22344.94    772.37 o 
  -3   5   8    18968.22    18026.41    680.90 o 
  -1   5   8    18490.97    17242.40    697.94 o 
   1   5   8    36518.14    36730.66   1367.38 o 
   3   5   8     8612.96     7404.19   1038.64 o 
   5   5   8    13549.92    14811.05   1182.34 o 
   7   5   8    10288.04    10084.75   1069.38 o 
   9   5   8    13624.37    13793.83   1103.80 o 
  11   5   8     8672.94     9330.20    772.79 o 
 -16   6   8    13284.19    13440.83   1650.94 o 
 -14   6   8    11869.57    12687.65   1123.09 o 
 -12   6   8    17943.63    18716.76    848.14 o 
 -10   6   8    15358.48    14761.05    619.01 o 
  -8   6   8    13991.03    13932.03    579.03 o 
  -6   6   8    17287.11    16777.99    746.97 o 
  -4   6   8     6277.33     6375.01    440.45 o 
  -2   6   8    10383.40    10956.18    576.43 o 
   0   6   8     3031.45     3156.24    383.52 o 
   2   6   8    14571.74    15016.28    818.81 o 
   4   6   8     8049.19     7140.55    875.11 o 
   6   6   8     6723.59     7256.17    882.12 o 
   8   6   8     9600.23     8657.27   1288.08 o 
  10   6   8     6735.05     6165.13    987.61 o 
 -13   7   8     9560.50     9902.21    969.54 o 
 -11   7   8    10577.86    10917.57    663.17 o 
  -9   7   8     7974.65     8558.17    493.02 o 
  -7   7   8     7846.03     7982.64    536.37 o 
  -5   7   8     8604.83     8534.24    539.21 o 
  -3   7   8     5453.24     5500.61    610.78 o 
  -1   7   8     7914.58     7991.04    750.11 o 
   1   7   8     4348.69     4065.55    465.56 o 
   3   7   8     3080.67     3201.61    495.42 o 
   5   7   8     3107.86     4055.17   1213.85 o 
   7   7   8     3129.03     3305.84    704.63 o 
 -12   8   8     7102.74     7615.66    907.24 o 
 -10   8   8     9303.34     9162.35    920.09 o 
  -8   8   8     7289.81     7728.90    551.25 o 
  -6   8   8     3826.67     4237.28    460.84 o 
  -4   8   8     5522.42     5891.30    615.20 o 
  -2   8   8     4738.53     5280.79    609.47 o 
   0   8   8     2588.78     2788.46    415.74 o 
   2   8   8      696.22      737.75    288.33 o 
   4   8   8     3466.20     3528.35    525.76 o 
  -9   9   8     4010.57     4606.28    617.64 o 
  -7   9   8     2849.04     2238.55    450.36 o 
  -5   9   8     4542.43     3719.22    540.29 o 
  -3   9   8     2789.96     2417.39    457.28 o 
  -1   9   8     2083.53     2329.56    396.66 o 
   1   9   8     2233.88     1353.49    570.11 o 
   3   9   8     2395.66     2621.32    484.17 o 
 -19   1   9      258.20      325.35    338.52 o 
 -17   1   9       89.52      249.14    273.48 o 
 -15   1   9      514.33      959.72    294.70 o 
 -13   1   9       13.56        5.71    211.93 o 
 -11   1   9     1866.62     2058.78    344.47 o 
  -9   1   9     1036.61     1157.35    241.11 o 
  -7   1   9    23027.45    22754.75   1010.90 o 
  -5   1   9      395.20      512.94    208.38 o 
  -3   1   9     4926.67     4424.11    503.89 o 
  -1   1   9     7962.65     7427.21    690.39 o 
   1   1   9      191.32      271.35    155.83 o 
   3   1   9      816.64      860.32    196.22 o 
   5   1   9      268.76      110.69    141.86 o 
   7   1   9     5268.00     5445.26    514.41 o 
   9   1   9      146.84     -225.05    225.05 o 
  11   1   9        1.69       22.05    296.66 o 
 -18   2   9     2802.85     2253.82    437.97 o 
 -16   2   9       60.83      -14.40    241.79 o 
 -14   2   9      750.62      682.59    276.37 o 
 -12   2   9     3933.63     4488.74    726.91 o 
 -10   2   9     5862.13     5227.53    369.74 o 
  -8   2   9     8720.75     8631.39    471.90 o 
  -6   2   9      154.29      346.97    181.94 o 
  -4   2   9    23434.48    22007.22    855.56 o 
  -2   2   9    10283.62    10014.77    573.05 o 
   0   2   9     8610.96     8923.83    532.67 o 
   2   2   9     6215.66     6207.79    373.50 o 
   4   2   9     4332.07     4433.44    478.85 o 
   6   2   9     1759.07     1404.42    634.74 o 
   8   2   9       61.68     -139.28    266.28 o 
  10   2   9       16.68     -166.61    297.14 o 
  12   2   9      349.42      133.20    286.48 o 
 -17   3   9       82.03      409.48    306.13 o 
 -15   3   9     1332.51     1155.05    339.50 o 
 -13   3   9     2780.96     2909.18    491.74 o 
 -11   3   9     4795.41     5174.77    447.70 o 
  -9   3   9    11104.73    10961.35    461.67 o 
  -7   3   9    13272.33    12641.53    832.43 o 
  -5   3   9    13685.85    12231.93    633.38 o 
  -3   3   9    15774.67    14953.07    691.96 o 
  -1   3   9    21744.09    20860.42   1209.41 o 
   1   3   9     6265.05     6018.58    375.78 o 
   3   3   9     4359.66     3565.35    443.09 o 
   5   3   9     3413.57     3942.46    908.00 o 
   7   3   9     1960.95     1999.94    485.04 o 
   9   3   9       41.99      658.58    372.32 o 
  11   3   9       64.02      346.18    364.94 o 
 -18   4   9      268.56      -49.81    418.43 o 
 -16   4   9      861.44      507.48    510.63 o 
 -14   4   9     1166.46     1770.31    418.57 o 
 -12   4   9     4724.02     4853.05    456.72 o 
 -10   4   9    13864.81    13859.18    742.48 o 
  -8   4   9    12171.52    12060.96    732.39 o 
  -6   4   9    13523.23    13364.88    587.87 o 
  -4   4   9    17817.32    17325.07    669.02 o 
  -2   4   9    16904.26    18278.28   1214.22 o 
   0   4   9     6330.03     6606.58    504.73 o 
   2   4   9     9920.76    11583.57    783.82 o 
   4   4   9     3657.19     3571.56    474.13 o 
   6   4   9     3502.96     3186.60    621.68 o 
   8   4   9      690.54      885.96    442.76 o 
  10   4   9      244.86      323.94    381.61 o 
 -17   5   9      583.46       84.09    667.48 o 
 -15   5   9     1860.61     1597.01    448.47 o 
 -13   5   9     6524.26     6603.00    705.73 o 
 -11   5   9      682.85      480.12    226.98 o 
  -9   5   9     9353.05     8950.83    460.00 o 
  -7   5   9     8536.44     8838.19    448.80 o 
  -5   5   9    12902.52    13141.88    608.85 o 
  -3   5   9    11080.35    11652.13    617.66 o 
  -1   5   9     7724.18     7922.25    565.85 o 
   1   5   9    19990.04    20354.71    928.33 o 
   3   5   9     2185.93     2260.31    408.76 o 
   5   5   9     2613.00     2583.61    582.20 o 
   7   5   9     1216.55     1673.69    482.12 o 
   9   5   9      174.12      105.65    387.26 o 
 -16   6   9     1061.27      512.50    791.97 o 
 -14   6   9     2010.70      659.44    464.30 o 
 -12   6   9     2371.59     2583.20    391.13 o 
 -10   6   9     4768.48     5452.71    411.56 o 
  -8   6   9     4589.78     4480.52    387.71 o 
  -6   6   9     5439.04     5434.80    449.34 o 
  -4   6   9     6606.05     6770.93    463.18 o 
  -2   6   9     4930.57     4913.19    559.30 o 
   0   6   9     3582.84     3535.08    427.90 o 
   2   6   9     4261.21     3823.94    518.26 o 
   4   6   9     2864.64     2497.18    454.98 o 
   6   6   9     1643.12     1803.36    534.72 o 
   8   6   9      157.04      978.00    451.39 o 
 -13   7   9     1567.82     2006.10    559.92 o 
 -11   7   9     1463.11     1368.39    327.39 o 
  -9   7   9     1114.58     1345.25    373.10 o 
  -7   7   9     1829.26     1757.67    357.82 o 
  -5   7   9     6681.01     6666.96    509.01 o 
  -3   7   9     2900.41     2576.26    454.07 o 
  -1   7   9       76.89     -201.87    201.87 o 
   1   7   9     2879.56     2595.99    406.90 o 
   3   7   9      969.05     1354.19    437.70 o 
   5   7   9      348.70      148.44    273.32 o 
   7   7   9       31.34       88.67    423.26 o 
 -12   8   9       35.30     -272.99    358.10 o 
 -10   8   9      570.48      627.27    393.53 o 
  -8   8   9      732.31      703.49    281.26 o 
  -6   8   9       50.75       37.25    270.44 o 
  -4   8   9      325.91      155.77    276.80 o 
  -2   8   9        9.45      -17.64    238.11 o 
   0   8   9     1715.91     1376.11    323.65 o 
   2   8   9      131.98      152.86    239.99 o 
   4   8   9      274.14      206.36    364.47 o 
  -9   9   9       10.58       12.66    394.91 o 
  -7   9   9       28.40      643.51    326.56 o 
  -5   9   9       36.79      -70.17    271.80 o 
  -3   9   9        1.02      592.87    322.40 o 
  -1   9   9        0.20      -19.30    277.81 o 
   1   9   9        2.00     -209.79    209.79 o 
 -18   0  10     2246.57     2035.90    579.29 o 
 -16   0  10     1323.28     2239.23    603.90 o 
 -14   0  10      135.67      399.04    330.38 o 
 -12   0  10    10721.31    11323.37   1189.56 o 
 -10   0  10      791.98     1129.62    601.24 o 
  -8   0  10      477.95      311.68    385.76 o 
  -6   0  10     9487.42     9294.88   1062.31 o 
  -4   0  10     6247.08     6612.07    836.69 o 
  -2   0  10     6806.30     5703.76    717.73 o 
   0   0  10     2450.00     2153.82    500.72 o 
   2   0  10    21482.30    18510.46   1269.48 o 
   4   0  10    24068.12    25440.36   1583.93 o 
   6   0  10    20835.02    22124.78    886.57 o 
   8   0  10    29618.90    27283.42   2171.95 o 
  10   0  10    21932.72    21682.63   1959.24 o 
 -19   1  10     2557.61     1462.83    843.58 o 
 -17   1  10     3202.57     2765.58    490.76 o 
 -15   1  10     3731.50     3734.18    508.79 o 
 -13   1  10     1340.23     1416.77    328.45 o 
 -11   1  10     1705.58     1920.94    399.24 o 
  -9   1  10     3348.76     3498.34    505.26 o 
  -7   1  10      314.00      642.46    253.63 o 
  -5   1  10     3766.22     3428.28    590.34 o 
  -3   1  10     8142.20     6040.91   1327.81 o 
  -1   1  10    25107.75    22841.99   2165.09 o 
   1   1  10     9589.95     9930.26    572.12 o 
   3   1  10    18520.92    18385.27    661.96 o 
   5   1  10    36167.31    40875.42   1275.04 o 
   7   1  10    11346.25    12567.40    724.64 o 
   9   1  10    17823.27    18825.59   1293.54 o 
 -18   2  10     1151.30     1112.80    392.95 o 
 -16   2  10     3800.80     4120.01    542.69 o 
 -14   2  10     2923.02     3461.13    563.12 o 
 -12   2  10     4649.35     5101.44    816.19 o 
 -10   2  10     3698.18     3705.21    360.53 o 
  -8   2  10     1229.51     1245.87    285.34 o 
  -6   2  10    32818.33    30747.64   2572.48 o 
  -4   2  10     6749.56     6517.27    487.51 o 
  -2   2  10    10092.50     9259.72    580.28 o 
   0   2  10    14099.17    14365.81    753.47 o 
   2   2  10    21031.02    21232.01    875.67 o 
   4   2  10    17267.73    19585.42    880.08 o 
   6   2  10    11766.75    13981.66    780.76 o 
   8   2  10    23643.42    24775.38   1065.36 o 
  10   2  10    20366.81    21790.49   1844.75 o 
 -17   3  10     7106.80     6851.31    765.62 o 
 -15   3  10     7275.80     6955.41    751.04 o 
 -13   3  10     8377.76     9440.45    748.04 o 
 -11   3  10     9147.43     8811.85   1240.68 o 
  -9   3  10    17246.96    15719.59    663.73 o 
  -7   3  10     5216.25     5514.16    461.74 o 
  -5   3  10    11628.50     9571.62    602.20 o 
  -3   3  10    10561.68     9133.20    579.48 o 
  -1   3  10    17584.80    17075.41   1348.90 o 
   1   3  10    18648.54    18082.13    831.09 o 
   3   3  10    16661.06    17019.27    857.04 o 
   5   3  10    22512.05    23103.34   1219.99 o 
   7   3  10    14232.43    14798.40    846.51 o 
   9   3  10    14135.45    17264.04   1691.52 o 
 -18   4  10     6512.83     6267.29   1014.17 o 
 -16   4  10     8962.50     9824.05   1029.27 o 
 -14   4  10     9682.22     9658.29    797.86 o 
 -12   4  10     6233.48     7315.33    517.14 o 
 -10   4  10    19450.93    19320.02    672.12 o 
  -8   4  10    24359.94    23775.48    831.26 o 
  -6   4  10    19467.13    18512.39    844.80 o 
  -4   4  10    19243.36    18029.04    827.58 o 
  -2   4  10    23174.18    23141.71    926.37 o 
   0   4  10    25468.13    24893.57   1010.87 o 
   2   4  10    11691.09    11094.29    711.69 o 
   4   4  10    10404.20    10350.83    711.67 o 
   6   4  10    16850.66    17505.57    944.81 o 
   8   4  10    10314.30    12785.19   1498.79 o 
  10   4  10     8309.04     9458.59    965.82 o 
 -17   5  10     9819.67    10770.93   1480.96 o 
 -15   5  10    13340.44    13379.64    957.17 o 
 -13   5  10    15916.57    16107.72    977.35 o 
 -11   5  10    17667.26    18718.99    823.30 o 
  -9   5  10    20542.15    20235.97    714.76 o 
  -7   5  10    25419.66    23636.79    865.84 o 
  -5   5  10    23393.20    21774.38    817.80 o 
  -3   5  10    24898.88    24493.77   1719.03 o 
  -1   5  10    19499.87    22778.79   1281.89 o 
   1   5  10    28899.81    28796.23   1150.85 o 
   3   5  10    13879.67    14067.81   1137.45 o 
   5   5  10     8326.93     8414.33    690.98 o 
   7   5  10     9325.30     7902.14   1240.59 o 
   9   5  10     6466.82     7351.64   1049.55 o 
 -16   6  10    12494.91    11389.68   1584.55 o 
 -14   6  10    15917.15    16999.47   1051.90 o 
 -12   6  10    18258.30    19354.57    878.16 o 
 -10   6  10    24801.88    26912.00    874.67 o 
  -8   6  10    33550.52    33938.84   1110.69 o 
  -6   6  10    28599.50    29060.28   1002.37 o 
  -4   6  10    22283.00    23313.22   1065.91 o 
  -2   6  10    21205.39    20708.84   1034.92 o 
   0   6  10    18629.35    18689.92    941.77 o 
   2   6  10    13419.90    13445.54    831.74 o 
   4   6  10    10806.42    11143.54    779.20 o 
   6   6  10     9920.24     9204.11    758.68 o 
   8   6  10     7706.77     7903.37   1475.73 o 
 -13   7  10    17469.19    18398.70   1318.20 o 
 -11   7  10    19163.35    21594.31    942.08 o 
  -9   7  10    23411.40    25051.31    987.30 o 
  -7   7  10    19415.99    21154.55    888.27 o 
  -5   7  10    32352.44    32612.89   1317.56 o 
  -3   7  10    17534.97    17607.69    977.60 o 
  -1   7  10    25234.81    26945.61   1353.52 o 
   1   7  10    15408.17    14906.09    895.09 o 
   3   7  10    11982.69    11329.08    805.86 o 
 -12   8  10    17979.76    20817.17   1691.36 o 
 -10   8  10    18107.69    19989.79   1265.90 o 
  -8   8  10    19454.72    20602.74    915.93 o 
  -6   8  10    20077.54    21733.73   1101.87 o 
  -4   8  10    18427.25    18042.74   1023.27 o 
  -2   8  10    28784.16    28834.24   1336.03 o 
   0   8  10     6779.80     7719.50    614.35 o 
   2   8  10    12176.71    11796.60   1018.34 o 
   4   8  10     8366.98    10783.94   1514.31 o 
  -7   9  10    14215.90    14758.73   1144.51 o 
  -5   9  10    14540.05    15955.10   1207.17 o 
  -3   9  10    13209.63    14259.54   1303.91 o 
  -1   9  10     8011.38     9753.79    859.84 o 
 -19   1  11      240.23       76.40    284.72 o 
 -17   1  11      690.24      978.95    328.90 o 
 -15   1  11      703.75      467.47    274.38 o 
 -13   1  11     2368.64     2295.31    499.96 o 
 -11   1  11      781.34      725.41    235.62 o 
  -9   1  11       18.86     -141.43    175.69 o 
  -7   1  11      615.19      822.93    262.35 o 
  -5   1  11        5.76      -58.46    179.49 o 
  -3   1  11       36.07       31.04    222.93 o 
  -1   1  11     1575.06     2050.87    336.03 o 
   1   1  11       70.20     -161.79    161.79 o 
   3   1  11       42.44       42.77    196.84 o 
   5   1  11      164.90      807.87    270.86 o 
   7   1  11     1154.01     1514.96    334.12 o 
   9   1  11      440.34      659.18    436.74 o 
 -18   2  11     1083.88      887.68    356.08 o 
 -16   2  11     1872.41     1347.65    452.54 o 
 -14   2  11     2717.62     3091.38    556.57 o 
 -12   2  11     2406.79     1732.09    420.01 o 
 -10   2  11     1408.31     1314.68    294.49 o 
  -8   2  11     2224.60     1825.47    340.92 o 
  -6   2  11     4354.52     4414.60    757.68 o 
  -4   2  11      110.31       65.66    195.31 o 
  -2   2  11      150.65      158.84    186.41 o 
   0   2  11       92.18      279.55    196.11 o 
   2   2  11     1271.51     1115.25    380.55 o 
   4   2  11     1347.47     1425.33    336.28 o 
   6   2  11     4483.26     4475.93    549.64 o 
   8   2  11      608.27      742.24    308.46 o 
  10   2  11      400.32      475.83    438.58 o 
 -17   3  11     3322.23     3633.67    633.68 o 
 -15   3  11     5215.92     5621.34    723.81 o 
 -13   3  11     3171.36     3145.86    534.86 o 
 -11   3  11     3932.16     3946.50    557.88 o 
  -9   3  11     2050.91     2014.96    355.85 o 
  -7   3  11     6918.98     6905.25    546.23 o 
  -5   3  11      357.96      140.59    196.20 o 
  -3   3  11      591.45      644.30    246.49 o 
  -1   3  11       61.91        1.81    370.57 o 
   1   3  11     1397.11     1447.08    447.11 o 
   3   3  11      606.93     1133.33    317.11 o 
   5   3  11     4298.27     4716.36    580.86 o 
   7   3  11     1282.14     1520.34    433.10 o 
   9   3  11      685.81     1452.90    348.56 o 
 -18   4  11     2240.54     2316.22    607.11 o 
 -16   4  11     4129.59     4777.74    693.28 o 
 -14   4  11     4349.70     5179.44    685.52 o 
 -12   4  11     4971.04     5390.69    624.95 o 
 -10   4  11     2234.43     2351.52    340.86 o 
  -8   4  11     2563.36     2452.77    395.97 o 
  -6   4  11      865.47      388.22    227.58 o 
  -4   4  11       13.62      194.81    210.74 o 
  -2   4  11      187.41      158.24    214.36 o 
   0   4  11      262.25      782.11    385.72 o 
   2   4  11      530.06      383.58    256.53 o 
   4   4  11      986.38     1221.26    357.68 o 
   6   4  11     2130.38     2015.62    407.16 o 
   8   4  11     2069.82     2184.00    454.55 o 
 -17   5  11     1593.02      612.73    663.02 o 
 -15   5  11      326.26      193.33    407.89 o 
 -13   5  11     4714.12     5250.28    667.76 o 
 -11   5  11     3509.27     3316.56    446.02 o 
  -9   5  11     2064.35     2314.05    342.14 o 
  -7   5  11     1601.42     1524.64    304.65 o 
  -5   5  11     1399.15     1284.72    313.07 o 
  -3   5  11      988.52     1538.57    460.76 o 
  -1   5  11     1531.82     1666.00    481.19 o 
   1   5  11      463.44      216.86    250.43 o 
   3   5  11      284.76      300.15    264.43 o 
   5   5  11     2442.31     2199.59    434.88 o 
   7   5  11      816.92      812.57    345.52 o 
 -14   6  11     1292.20     1404.73    444.31 o 
 -12   6  11      942.34      673.88    282.38 o 
 -10   6  11      767.00     1317.21    301.72 o 
  -8   6  11     3088.76     3166.12    425.25 o 
  -6   6  11       36.29       27.14    197.43 o 
  -4   6  11      294.96      300.95    349.29 o 
  -2   6  11     1261.68     1508.55    458.48 o 
   0   6  11       33.71      -38.56    222.12 o 
   2   6  11      215.94       60.05    281.90 o 
   4   6  11      706.48     1046.44    353.91 o 
   6   6  11       18.15      448.12    323.97 o 
 -13   7  11      499.66      571.00    375.75 o 
 -11   7  11      556.94      572.97    334.51 o 
  -9   7  11      594.40      307.38    261.19 o 
  -7   7  11       72.99      -45.38    220.38 o 
  -5   7  11        9.53      117.58    276.87 o 
  -3   7  11      173.75      407.84    285.39 o 
  -1   7  11        1.52      377.92    341.18 o 
   1   7  11      105.46       -9.17    286.75 o 
   3   7  11       12.54       -9.35    264.65 o 
   5   7  11        0.45       92.89    195.72 o 
 -10   8  11        2.62      147.18    313.04 o 
  -8   8  11       31.78     -122.97    273.57 o 
  -6   8  11       38.73     -178.89    269.45 o 
  -4   8  11      120.54      -29.02    417.27 o 
  -2   8  11     1372.39      671.41    342.80 o 
   0   8  11       80.27      383.48    638.28 o 
   2   8  11       82.83      398.68    435.35 o 
  -5   9  11       60.27     -255.42    255.42 o 
  -3   9  11        1.55      613.70    436.04 o 
 -18   0  12    20142.27    21362.96   2224.51 o 
 -16   0  12    23288.24    24093.47   1534.15 o 
 -14   0  12    17835.89    19754.13   2010.88 o 
 -12   0  12    37552.04    39079.46   2728.31 o 
 -10   0  12    19754.86    22132.33   1997.36 o 
  -8   0  12    24532.48    24333.18   1962.63 o 
  -6   0  12    16004.09    15533.48   1460.67 o 
  -4   0  12    11032.72    10686.40   1128.70 o 
  -2   0  12    11828.06    13860.72   1217.23 o 
   0   0  12      329.18      462.30    370.39 o 
   2   0  12     2289.62     2155.97    582.79 o 
   4   0  12     3207.58     3100.50    590.22 o 
   6   0  12     2695.39     2641.32    948.58 o 
   8   0  12     2453.92     2166.11    863.43 o 
 -19   1  12    15531.81    18732.29   2697.11 o 
 -17   1  12    21230.88    22300.17   1068.02 o 
 -15   1  12    23128.11    24351.81   1248.79 o 
 -13   1  12    33128.42    34252.55   1845.36 o 
 -11   1  12    24934.50    27442.41   1111.89 o 
  -9   1  12    15146.55    16380.88    873.68 o 
  -7   1  12    18347.81    18901.80   1108.19 o 
  -5   1  12    12651.78    10952.15    697.71 o 
  -3   1  12     8303.47     8042.31    693.42 o 
  -1   1  12     5734.35     5595.43    833.66 o 
   1   1  12     3989.30     4248.51    476.95 o 
   3   1  12     9696.71    10453.74    670.13 o 
   5   1  12     1185.82     1356.06    457.87 o 
   7   1  12     2421.99     2869.32    697.05 o 
   9   1  12     2616.61     3494.84    754.82 o 
 -18   2  12    15752.96    15923.45   1106.65 o 
 -16   2  12    18889.52    19547.57   1766.26 o 
 -14   2  12    20063.88    20726.90   1568.31 o 
 -12   2  12    20739.18    21614.90   1429.28 o 
 -10   2  12    15773.91    16101.10    842.54 o 
  -8   2  12    17816.55    18072.87    906.45 o 
  -6   2  12    24077.16    21985.57   2201.88 o 
  -4   2  12    13744.64    13123.32   1372.06 o 
  -2   2  12    12649.27    11530.04   1670.08 o 
   0   2  12     7632.00     7428.93   1027.67 o 
   2   2  12     6794.04     6708.69   1227.37 o 
   4   2  12     3781.06     4304.25    668.35 o 
   6   2  12     2411.96     2842.76    458.43 o 
   8   2  12     4484.49     4795.77    652.49 o 
 -17   3  12    11960.17    13096.36   1561.47 o 
 -15   3  12    16015.67    16944.26   1066.89 o 
 -13   3  12    20347.25    21204.17   1130.79 o 
 -11   3  12    18991.31    17312.76   1257.51 o 
  -9   3  12    29968.29    28151.35   1220.47 o 
  -7   3  12    16217.42    13272.82    775.37 o 
  -5   3  12    16064.11    13429.39    775.71 o 
  -3   3  12     9336.28     9216.68    644.24 o 
  -1   3  12    13502.65    13387.12    790.33 o 
   1   3  12    12464.82    13086.71   1027.96 o 
   3   3  12     6268.54     7045.70    612.57 o 
   5   3  12    13503.56    13531.91    827.98 o 
   7   3  12     5363.38     5710.79    622.38 o 
   9   3  12     7998.85     8723.94   1025.86 o 
 -16   4  12    17014.02    18469.57   1465.89 o 
 -14   4  12     3230.68     4094.41    640.03 o 
 -12   4  12    16716.76    17508.29   1016.72 o 
 -10   4  12    17079.89    17621.66   1247.27 o 
  -8   4  12    16364.23    14432.61    822.04 o 
  -6   4  12    20980.41    18676.92    923.79 o 
  -4   4  12    16738.52    14875.58    821.12 o 
  -2   4  12    35069.68    32773.84   1599.01 o 
   0   4  12    12383.36    12861.78   1021.29 o 
   2   4  12    14680.58    14627.11    859.95 o 
   4   4  12    10884.31    11584.70    791.55 o 
   6   4  12     9799.70    10215.43    768.56 o 
   8   4  12     8276.76     8256.63    724.58 o 
 -15   5  12    10362.40    11241.49    963.65 o 
 -13   5  12     7952.15     8233.35    874.87 o 
 -11   5  12    12025.55    11677.71   1058.49 o 
  -9   5  12    16701.09    16988.26    920.91 o 
  -7   5  12    16031.18    16391.99    894.89 o 
  -5   5  12    21399.88    20231.96    965.50 o 
  -3   5  12    11884.79    12035.17   1399.81 o 
  -1   5  12    36187.37    36818.42   1800.99 o 
   1   5  12    18376.85    18587.53    977.98 o 
   3   5  12    17679.12    17754.29    998.44 o 
   5   5  12    14040.06    15126.68    948.98 o 
   7   5  12    11750.17    12366.39    881.75 o 
 -14   6  12     4872.86     5219.50    720.36 o 
 -12   6  12     8038.57     8521.97    630.75 o 
 -10   6  12     9767.29    11002.11    659.18 o 
  -8   6  12    20601.96    20920.70    902.13 o 
  -6   6  12    16917.38    18966.20    969.40 o 
  -4   6  12    21259.13    19468.98   1254.61 o 
  -2   6  12    19757.70    18627.17   1499.10 o 
   0   6  12    19652.83    21314.52   1413.89 o 
   2   6  12    19955.24    19949.81   1068.86 o 
   4   6  12    13355.21    14588.90   1782.81 o 
 -13   7  12     6465.79     8347.50   1041.66 o 
 -11   7  12     7115.64     8405.05    840.14 o 
  -9   7  12     9761.55    10952.79    706.09 o 
  -7   7  12    10687.12    10141.66    779.35 o 
  -5   7  12    16660.45    16361.61    980.01 o 
  -3   7  12    19502.71    18505.78   3069.81 o 
  -1   7  12    17733.50    17413.80   1300.38 o 
   1   7  12    22472.70    20730.47   1118.27 o 
 -10   8  12     6745.37     7379.81    769.11 o 
  -8   8  12     8397.12     8855.78    742.52 o 
  -6   8  12    10846.70    11538.87    863.42 o 
  -4   8  12    14352.60    13328.40   1143.60 o 
  -2   8  12    18756.05    19845.86   1431.49 o 
   0   8  12    13047.02    13186.57   1188.47 o 
 -19   1  13        0.87      -84.43    367.07 o 
 -17   1  13       46.09     -124.65    338.99 o 
 -15   1  13       98.61      310.13    455.52 o 
 -13   1  13      316.29      291.32    646.11 o 
 -11   1  13     1456.31     1949.39    403.39 o 
  -9   1  13       97.44      119.04    243.51 o 
  -7   1  13      899.21     1274.52    353.55 o 
  -5   1  13     2284.69     2365.82    424.66 o 
  -3   1  13      420.71      421.53    270.43 o 
  -1   1  13     1593.53     1397.23    326.91 o 
   1   1  13      390.62      183.07    240.00 o 
   3   1  13     6033.72     6120.73    789.09 o 
   5   1  13       13.67      100.01    348.94 o 
   7   1  13      434.97      950.51    518.49 o 
 -18   2  13       62.67     -101.80    366.88 o 
 -16   2  13       63.22     -242.47    341.33 o 
 -14   2  13      221.68      213.32    416.83 o 
 -12   2  13      926.04      548.38    723.42 o 
 -10   2  13      318.28      -60.32    233.26 o 
  -8   2  13    16980.48    16684.70    929.88 o 
  -6   2  13     3497.42     3598.86    509.04 o 
  -4   2  13     4163.51     3248.67    660.88 o 
  -2   2  13     6986.29     6395.23   1225.02 o 
   0   2  13     5830.36     5919.98    576.90 o 
   2   2  13     5886.48     6640.91    838.13 o 
   4   2  13       45.54      124.44    342.02 o 
   6   2  13     2837.93     3255.27    689.15 o 
   8   2  13      526.73      262.20    564.97 o 
 -17   3  13       10.92      293.56    354.07 o 
 -15   3  13      205.53      -40.60    662.57 o 
 -13   3  13      177.87      413.09    446.93 o 
 -11   3  13     1824.09     1676.45    568.77 o 
  -9   3  13     7254.08     7510.30    685.98 o 
  -7   3  13     4800.68     3883.65    534.02 o 
  -5   3  13     8020.51     7696.88    643.52 o 
  -3   3  13     8804.68     8206.21    814.11 o 
  -1   3  13     7329.19     6301.90   1836.45 o 
   1   3  13     6854.42     6749.63    842.14 o 
   3   3  13     5106.53     5759.64    877.25 o 
   5   3  13     2360.77     2292.68    624.22 o 
   7   3  13     1389.44     1802.10    407.02 o 
 -16   4  13       23.54     -101.64    322.92 o 
 -14   4  13     3009.86     2927.88    563.75 o 
 -12   4  13      477.14      -30.35    394.05 o 
 -10   4  13     2652.28     2377.91    425.25 o 
  -8   4  13     4742.39     4578.81    569.70 o 
  -6   4  13     7899.42     7461.73    630.81 o 
  -4   4  13     5105.27     4280.49    547.12 o 
  -2   4  13     6913.26     6869.77    835.99 o 
   0   4  13    12040.79    12791.56   1071.21 o 
   2   4  13     7277.04     6715.42    935.36 o 
   4   4  13     3921.00     4775.43    628.15 o 
   6   4  13     2978.36     3702.58    564.62 o 
 -15   5  13      445.47      512.59    389.84 o 
 -13   5  13      829.63     1032.83    543.21 o 
 -11   5  13     1532.40      788.40    481.63 o 
  -9   5  13     3498.70     3916.32    536.65 o 
  -7   5  13     3934.05     3318.06    497.03 o 
  -5   5  13     5939.64     5640.02    587.67 o 
  -3   5  13    15933.27    14024.95   1435.16 o 
  -1   5  13     1823.50     1868.64    559.77 o 
   1   5  13     5666.33     6037.00    919.36 o 
   3   5  13     3863.32     3891.63    583.18 o 
   5   5  13     3212.44     2910.10    533.39 o 
 -14   6  13      345.22     -124.62    329.35 o 
 -12   6  13      563.46     1252.03    503.75 o 
 -10   6  13     1012.52      831.81    353.38 o 
  -8   6  13     1148.18     1397.07    355.93 o 
  -6   6  13     2543.96     2813.99    796.73 o 
  -4   6  13     4002.89     4473.24    738.75 o 
  -2   6  13     3026.29     3888.21    713.52 o 
   0   6  13     4684.76     4936.53   1269.64 o 
   2   6  13     3646.01     3620.31    548.21 o 
 -11   7  13      247.84      277.78    357.23 o 
  -9   7  13     2083.13     1748.29    414.55 o 
  -7   7  13       68.17     -141.87    341.00 o 
  -5   7  13      659.86      646.56    417.76 o 
  -3   7  13     1571.93     2074.16    582.27 o 
  -1   7  13     1688.52     1800.74    557.26 o 
   1   7  13      850.29     1066.54    886.18 o 
  -8   8  13        1.54     -301.87    301.87 o 
  -6   8  13       54.09      320.58    368.54 o 
  -4   8  13     1261.37     1714.78    561.89 o 
  -2   8  13       78.35      -11.85    399.73 o 
 -18   0  14    21277.09    21198.20   2315.50 o 
 -16   0  14    15742.07    20377.19   2196.85 o 
 -14   0  14    43055.71    46034.25   3241.94 o 
 -12   0  14    50421.65    55149.01   3473.09 o 
 -10   0  14    55472.66    61204.72   3585.29 o 
  -8   0  14    59070.48    60511.88   3450.66 o 
  -6   0  14    76003.50    77486.06   3872.38 o 
  -4   0  14    90046.49    86089.64   3970.44 o 
  -2   0  14    36859.95    36447.36   2237.42 o 
   0   0  14    40769.77    42797.84   2439.07 o 
   2   0  14    38465.66    38356.03   1830.34 o 
   4   0  14    17537.58    17387.29   2109.55 o 
   6   0  14    13019.10    14950.07   1904.22 o 
 -17   1  14    17848.81    19641.07   1541.42 o 
 -15   1  14    35125.91    36586.75   2048.02 o 
 -13   1  14    38830.94    42165.51   2132.33 o 
 -11   1  14    47874.79    53533.63   2980.51 o 
  -9   1  14    65153.16    67878.43   5135.24 o 
  -7   1  14    60336.90    64834.25   2023.73 o 
  -5   1  14    54114.21    56348.38   2152.42 o 
  -3   1  14    55853.86    55862.42   1806.31 o 
  -1   1  14    47405.25    46109.20   2164.83 o 
   1   1  14    32076.62    30409.66   2150.64 o 
   3   1  14    31710.80    31380.95   1666.55 o 
   5   1  14    20349.95    21333.76   2249.41 o 
   7   1  14    12458.26    13945.42   1306.48 o 
 -18   2  14    14470.37    13754.56   1170.68 o 
 -16   2  14    21894.75    24435.29   1689.89 o 
 -14   2  14    26478.42    28688.81   1790.45 o 
 -12   2  14    43352.75    43833.05   2178.82 o 
 -10   2  14    20366.42    23608.65   2323.85 o 
  -8   2  14    59132.41    62147.91   1952.25 o 
  -6   2  14    48723.81    46479.21   1815.50 o 
  -4   2  14    49836.58    52827.59   4755.79 o 
  -2   2  14    40842.84    44892.05   2309.66 o 
   0   2  14    35200.15    29819.12   3515.36 o 
   2   2  14    40984.64    39935.98   1920.72 o 
   4   2  14    10250.92    12226.68   1460.83 o 
   6   2  14    13926.03    14286.50   1850.59 o 
 -17   3  14    11914.15    12278.81   2372.52 o 
 -15   3  14    13179.78    13934.05   1304.27 o 
 -13   3  14    24235.98    22694.63   1576.10 o 
 -11   3  14    28852.63    28801.68   1706.73 o 
  -9   3  14    43847.45    42714.48   2441.49 o 
  -7   3  14    29100.96    27845.27   1230.55 o 
  -5   3  14    33446.73    30278.43   2571.50 o 
  -3   3  14    30285.06    27626.22   4274.99 o 
  -1   3  14    26435.31    22548.21   2697.11 o 
   1   3  14    18403.11    16963.47   1268.10 o 
   3   3  14    20354.58    20647.17   1429.29 o 
   5   3  14    17120.09    17530.52   1330.74 o 
 -16   4  14    14489.06    18365.65   1392.24 o 
 -14   4  14     6949.42     6747.80   1020.10 o 
 -12   4  14    15273.31    13472.32   1195.38 o 
 -10   4  14    15865.96    14063.05    881.15 o 
  -8   4  14    17275.91    15813.28   1167.23 o 
  -6   4  14    18224.08    15182.66    910.39 o 
  -4   4  14    15069.22    13906.00    855.69 o 
  -2   4  14    36165.29    31450.11   4059.42 o 
   0   4  14    16095.15    14636.47   1187.74 o 
   2   4  14    13985.05    12126.35   1524.61 o 
   4   4  14    14546.01    15765.56   1300.25 o 
   6   4  14    11496.66    11858.33   1001.08 o 
 -15   5  14     4641.81     3257.60   2248.18 o 
 -13   5  14     8601.44    10378.62   1103.85 o 
 -11   5  14     8966.67     8940.22   1450.22 o 
  -9   5  14     9847.70    11572.79   1011.67 o 
  -7   5  14     7847.09     7021.74    651.14 o 
  -5   5  14    10721.89     9639.21   1498.48 o 
  -3   5  14    10393.39     8895.08    924.52 o 
  -1   5  14    10997.06    11304.43   1069.62 o 
   1   5  14    13096.35    12872.81   1165.76 o 
   3   5  14    11162.04     8953.38   1427.78 o 
 -14   6  14     3818.77     3412.49    792.65 o 
 -12   6  14     2726.75     2628.36    690.95 o 
 -10   6  14     3908.08     3764.30    561.76 o 
  -8   6  14     7381.34     7344.68    661.85 o 
  -6   6  14     4667.72     4736.35    795.79 o 
  -4   6  14     4819.05     3583.60    721.87 o 
  -2   6  14     8063.15     7722.69    961.91 o 
   0   6  14     6942.39     7626.29    990.36 o 
 -11   7  14     3129.20     4241.55   1243.05 o 
  -9   7  14     1358.83     1580.30    473.94 o 
  -7   7  14     2290.59     1584.32    572.65 o 
  -5   7  14     3032.92     2874.41    751.85 o 
  -3   7  14     3018.84     2146.99    625.84 o 
  -1   7  14     3668.28     3971.38    809.83 o 
 -17   1  15     1054.12     1023.10    965.79 o 
 -15   1  15      154.38      -25.52    489.59 o 
 -13   1  15      747.31      965.40    528.45 o 
 -11   1  15      943.81      835.50    348.13 o 
  -9   1  15      265.01      266.12    305.74 o 
  -7   1  15      662.18      534.72    349.85 o 
  -5   1  15      157.15      -14.09    305.22 o 
  -3   1  15      646.77      659.86    337.18 o 
  -1   1  15       15.12      117.07    299.66 o 
   1   1  15      138.57      184.48    343.58 o 
   3   1  15      107.69      -34.48    357.78 o 
   5   1  15      484.19      719.77    801.19 o 
 -18   2  15     1288.62     1653.28    665.35 o 
 -16   2  15     2031.72     1766.10    900.78 o 
 -14   2  15     2548.06     2652.56    724.44 o 
 -12   2  15     4349.23     5162.18    925.10 o 
 -10   2  15     2825.75     3051.40    623.59 o 
  -8   2  15     1692.98     1312.95    441.48 o 
  -6   2  15      789.82     1181.87    372.19 o 
  -4   2  15      442.22      434.09    382.77 o 
  -2   2  15       23.17      352.98    302.03 o 
   0   2  15      163.05      243.34    354.27 o 
   2   2  15      895.25     1480.43    492.82 o 
   4   2  15       29.87      429.39    429.14 o 
   6   2  15      606.27      270.19    688.23 o 
 -17   3  15     2044.07      329.00   1084.75 o 
 -15   3  15     2637.02     2100.96   1048.32 o 
 -13   3  15     6146.48     5868.91    978.52 o 
 -11   3  15     7900.38     8511.14   1452.22 o 
  -9   3  15      381.69      842.21    353.57 o 
  -7   3  15     3082.52     3466.77    555.44 o 
  -5   3  15     2488.29     2110.18    472.32 o 
  -3   3  15      155.73      343.95    382.04 o 
  -1   3  15        6.88      369.29    393.84 o 
   1   3  15      583.60     -135.64    361.94 o 
   3   3  15       66.19       85.35    414.03 o 
   5   3  15     1407.66      236.95    534.23 o 
 -16   4  15     3630.71     1609.38   2507.30 o 
 -14   4  15     2951.61     2976.34    757.82 o 
 -12   4  15     3869.35     4072.55    888.33 o 
 -10   4  15     3846.64     3782.72    571.29 o 
  -8   4  15     3174.62     3269.75    526.69 o 
  -6   4  15     3050.81     2675.27    488.86 o 
  -4   4  15      752.99      247.23    388.86 o 
  -2   4  15     1095.01     1021.43    472.68 o 
   0   4  15      161.55      417.09    451.26 o 
   2   4  15      373.49        2.03    421.65 o 
   4   4  15      814.15      -12.25    991.92 o 
 -15   5  15     3314.89     1094.34   1692.59 o 
 -13   5  15     4213.51     3838.26   1458.06 o 
 -11   5  15     3131.36     3520.14    756.24 o 
  -9   5  15     4458.76     3984.24    586.34 o 
  -7   5  15     2155.86     2003.54    444.72 o 
  -5   5  15       77.77      -56.83    487.51 o 
  -3   5  15      394.84      924.26    437.49 o 
  -1   5  15       80.30       24.38    611.07 o 
   1   5  15       43.80     -256.75    359.52 o 
   3   5  15      247.76     -339.64    339.64 o 
 -12   6  15     2629.70     1996.43    876.96 o 
 -10   6  15      715.82      261.56    310.84 o 
  -8   6  15     3313.30     4052.09    741.32 o 
  -6   6  15      866.80      901.20    452.34 o 
  -4   6  15      725.71      669.22    435.60 o 
  -2   6  15       86.62      -43.36    399.26 o 
   0   6  15        1.16     -299.54    361.48 o 
  -9   7  15      964.21     1188.16    504.26 o 
  -7   7  15      609.90      856.04    466.10 o 
  -5   7  15      216.65      311.49    421.12 o 
  -3   7  15      332.13      291.06    534.23 o 
 -16   0  16     1535.49     2690.81   1115.48 o 
 -14   0  16     3469.77     4370.34   1235.36 o 
 -12   0  16     6144.68     7860.65   1411.18 o 
 -10   0  16     9481.88     9941.31   1491.10 o 
  -8   0  16    14718.59    14315.03   1697.97 o 
  -6   0  16    16639.64    16158.39   1735.78 o 
  -4   0  16    38176.73    37395.93   2560.17 o 
  -2   0  16    22025.18    22093.60   1850.12 o 
   0   0  16    30039.03    34479.45   1859.37 o 
   2   0  16    25611.52    25719.46   2645.32 o 
 -17   1  16      670.43     1254.00    638.77 o 
 -15   1  16     5433.81     5604.79   1003.73 o 
 -13   1  16     5102.15     5196.50   1118.10 o 
 -11   1  16     5628.92     6843.79    717.57 o 
  -9   1  16    14207.80    15637.44   1001.79 o 
  -7   1  16    17177.25    19814.43   2146.93 o 
  -5   1  16    24690.50    25103.01   2672.73 o 
  -3   1  16    17259.26    17411.00   1037.72 o 
  -1   1  16    26071.79    26968.67   1271.71 o 
   1   1  16    31773.64    30716.64   2064.52 o 
   3   1  16    22447.08    26008.09   2633.95 o 
 -16   2  16     5104.60     2642.72   1258.57 o 
 -14   2  16     4774.13     6714.97   1560.42 o 
 -12   2  16     7358.96     9242.60   1069.96 o 
 -10   2  16     6571.23     7998.05    770.96 o 
  -8   2  16    12304.09    13406.37   1055.18 o 
  -6   2  16    15569.31    15456.59    984.22 o 
  -4   2  16    18356.62    17867.47   1202.83 o 
  -2   2  16    23670.55    20466.11   2613.20 o 
   0   2  16    22906.54    19099.87   1614.21 o 
   2   2  16    26905.44    25609.61   2554.80 o 
   4   2  16    14857.72    15227.64   1626.04 o 
 -15   3  16     4927.72     6191.67   1021.54 o 
 -13   3  16     5486.51     5535.11    967.06 o 
 -11   3  16     8909.06    10101.27   1941.57 o 
  -9   3  16    16320.53    17043.56   1023.93 o 
  -7   3  16    13776.51    13443.03   1597.68 o 
  -5   3  16    15633.74    16441.73   1019.57 o 
  -3   3  16    14442.08    12645.58   2315.96 o 
  -1   3  16    16058.42    12785.98   3773.10 o 
   1   3  16    11004.20     9866.34   1043.68 o 
   3   3  16    11980.87    12398.51   1552.58 o 
 -14   4  16     6866.14     8468.70   1133.08 o 
 -12   4  16    10495.21     9992.17   1102.43 o 
 -10   4  16     8599.71     9084.28    965.53 o 
  -8   4  16     9435.50    10132.60   1058.40 o 
  -6   4  16     4183.65     4386.45    617.10 o 
  -4   4  16    19905.77    15736.52   1308.67 o 
  -2   4  16    10187.50     8990.67   1238.59 o 
   0   4  16     9586.73     7590.20    981.07 o 
   2   4  16    10889.78    10674.41   1481.88 o 
 -13   5  16     7584.69     7220.09   1121.68 o 
 -11   5  16     9545.00    10205.11   1270.40 o 
  -9   5  16     9771.98     9553.40   1134.50 o 
  -7   5  16     8414.07     9166.02    980.12 o 
  -5   5  16     5875.08     5555.28    871.84 o 
  -3   5  16     8021.86     8481.06   1273.94 o 
  -1   5  16     6466.12     5251.61    908.11 o 
 -12   6  16     6842.90     6169.83   1006.67 o 
 -10   6  16     7397.60     7599.59    955.94 o 
  -8   6  16     8990.32     8533.13   1009.49 o 
  -6   6  16     5837.58     5985.67   1383.37 o 
  -4   6  16     5848.58      856.91   2127.84 o 
  -2   6  16     4351.28     1233.01   2012.57 o 
 -17   1  17       15.19      252.34    458.83 o 
 -15   1  17       18.59     -446.93    446.93 o 
 -13   1  17      128.46      690.80    485.41 o 
 -11   1  17       55.46      242.10    334.16 o 
  -9   1  17      670.08      410.70    356.10 o 
  -7   1  17      290.81      230.65    331.79 o 
  -5   1  17      565.97     1152.95    385.01 o 
  -3   1  17     1090.85      855.69    356.38 o 
  -1   1  17     1470.22     1957.97    584.43 o 
   1   1  17      258.03      263.39    696.06 o 
   3   1  17      235.86      -46.55    675.93 o 
 -16   2  17        2.15      233.53    432.32 o 
 -14   2  17       44.85      246.19    492.72 o 
 -12   2  17     2963.34     3273.95    774.59 o 
 -10   2  17      138.59      528.00    370.96 o 
  -8   2  17     1188.82     1190.42    423.45 o 
  -6   2  17     2313.46     2420.64    505.73 o 
  -4   2  17     2210.97     2279.86    520.70 o 
  -2   2  17     2854.57     3040.08    674.70 o 
   0   2  17       41.20      292.79    433.56 o 
   2   2  17     5149.79     2650.73   2584.92 o 
 -15   3  17      152.20      773.84    528.75 o 
 -13   3  17     1622.04     1373.80    944.12 o 
 -11   3  17       48.28      -64.74    456.65 o 
  -9   3  17     1427.32     1828.49    568.27 o 
  -7   3  17     3071.34     2849.92    549.28 o 
  -5   3  17     4030.44     4109.90    646.71 o 
  -3   3  17     2196.84     1321.37    535.91 o 
  -1   3  17     2389.98     2247.06    638.24 o 
   1   3  17     3544.48     2294.56   2510.53 o 
 -14   4  17      126.91      587.21    511.02 o 
 -12   4  17      161.98     -419.25    419.25 o 
 -10   4  17     1236.83     1222.34    417.51 o 
  -8   4  17     1730.03     1451.59    477.05 o 
  -6   4  17     1355.94      785.98    495.23 o 
  -4   4  17     8030.02     6328.75   1315.59 o 
  -2   4  17     2875.95     1801.66    908.31 o 
   0   4  17     2867.88     2465.13    661.46 o 
 -13   5  17      302.41      455.52    606.92 o 
 -11   5  17      919.88      -30.26    623.98 o 
  -9   5  17     1271.62     1766.31    475.39 o 
  -7   5  17     3490.33     2513.45    696.11 o 
  -5   5  17      409.44      313.34    468.60 o 
  -3   5  17     2284.38      383.12    452.43 o 
  -1   5  17     1955.61      296.27    627.06 o 
  -8   6  17      781.49      468.33    442.74 o 
  -6   6  17      604.25      688.83    515.59 o 
  -4   6  17     1514.92       34.32    406.51 o 
 -16   0  18     2256.55      406.36    564.04 o 
 -14   0  18     1016.86      907.39    754.31 o 
 -12   0  18     1989.35     2081.58    896.94 o 
 -10   0  18      582.55      910.90    517.66 o 
  -8   0  18      151.75     -281.05    389.59 o 
  -6   0  18     2985.71     2691.54    684.71 o 
  -4   0  18      686.54      552.52    871.73 o 
  -2   0  18     1240.25     1836.61    602.18 o 
   0   0  18     2015.06      183.20    731.26 o 
   2   0  18     3993.61      804.72    716.81 o 
 -15   1  18     2691.78     1012.72   1643.26 o 
 -13   1  18      985.95     2132.98    652.99 o 
 -11   1  18      832.00      979.91    410.27 o 
  -9   1  18     1691.71     1582.63    467.90 o 
  -7   1  18     1658.65     1425.18    460.29 o 
  -5   1  18      651.07      565.86    406.60 o 
  -3   1  18     1206.56     1604.71    663.96 o 
  -1   1  18     2371.77     2136.04    644.14 o 
 -14   2  18     4682.46     3816.01    888.31 o 
 -12   2  18     1387.68     1154.39    915.07 o 
 -10   2  18     2053.15     2139.37    562.58 o 
  -8   2  18     1953.56     2727.05    580.48 o 
  -6   2  18     1432.40     1448.50    463.02 o 
  -4   2  18     2102.67     2135.70    617.35 o 
  -2   2  18     1055.24      309.21    469.75 o 
   0   2  18     7683.92     3914.83   2741.37 o 
 -13   3  18      992.62      491.41    548.12 o 
 -11   3  18     7546.02     6807.09   2156.58 o 
  -9   3  18     3500.51     3416.82    606.12 o 
  -7   3  18     3887.04     3772.13    786.68 o 
  -5   3  18     7933.80     8366.55   1040.40 o 
  -3   3  18     3391.66     3316.03    750.57 o 
  -1   3  18     4681.29     3547.80    965.79 o 
 -12   4  18     8409.29     7422.49   1116.82 o 
 -10   4  18     5089.98     4775.59    923.63 o 
  -8   4  18     7251.94     8300.19   1162.36 o 
  -6   4  18     2353.94     1852.94    592.63 o 
  -4   4  18     9753.80     7294.76   1597.15 o 
 -11   5  18     9629.12     9361.24   1174.23 o 
  -9   5  18     8340.23     8363.62   1056.58 o 
  -7   5  18     6606.54     6336.04   1429.63 o 
  -5   5  18    12607.55    10491.52   1636.49 o 
 -15   1  19      217.96       19.17    458.34 o 
 -13   1  19      577.60      289.05    919.68 o 
 -11   1  19      513.85       87.53    324.90 o 
  -9   1  19      617.01      215.52    394.00 o 
  -7   1  19      846.87      444.06    559.44 o 
  -5   1  19       30.96      555.76    377.57 o 
  -3   1  19       45.75      153.26    434.84 o 
  -1   1  19       64.22      -25.69    435.01 o 
 -14   2  19      720.31     -297.62    568.04 o 
 -12   2  19     2263.61      750.95   1498.94 o 
 -10   2  19      992.96     1242.30    462.82 o 
  -8   2  19      901.30     1458.69    735.70 o 
  -6   2  19      773.39      594.39    415.06 o 
  -4   2  19      523.76     -162.78    972.71 o 
  -2   2  19      281.43      276.94    506.51 o 
 -13   3  19      293.82      669.03    625.52 o 
 -11   3  19     4473.93     1637.70   1830.14 o 
  -9   3  19     2494.99     2063.12    925.85 o 
  -7   3  19     1632.34     1164.86    642.58 o 
  -5   3  19      193.49      322.96    481.94 o 
  -3   3  19     1000.35     1817.21    603.04 o 
 -10   4  19     2289.84     1132.97    573.24 o 
  -8   4  19     2078.81     1075.27   1542.59 o 
  -6   4  19     2570.06      648.03   1816.01 o 
  -4   4  19      553.90     -120.96    501.34 o 
 -10   0  20    13944.23    18121.42   2206.99 o 
  -8   0  20     9512.88    12663.08   1276.03 o 
  -6   0  20     9018.73    11321.51   1315.78 o 
  -4   0  20     7184.24     9548.96   1202.36 o 
 -11   1  20    12889.08    16996.40   1398.22 o 
  -9   1  20    10112.56    11745.98   1004.47 o 
  -7   1  20    14258.35    17001.14   1185.34 o 
  -5   1  20     5773.59     6476.50    850.78 o 
  -3   1  20     4616.33     4245.25    903.36 o 
 -12   2  20    12264.21    13538.89   1847.67 o 
 -10   2  20    10814.38    14614.78   1414.26 o 
  -6   2  20     5695.52     8607.52   3249.17 o 
  -4   2  20     6645.49     8557.42   1097.56 o 
  -9   3  20     7670.76    10042.89   1110.71 o 
  -7   3  20     9452.36    11359.25   1776.35 o 
                                                 
